# Supplementary material for: Phylogenetic debugging of a complete human biosynthetic pathway transplanted into yeast
Source: Nucleic Acids Res. 2019 Nov 20;48(1):486–99. doi: 10.1093/nar/gkz1098 (PMC7145547; doi:10.1093/nar/gkz1098)
Supplement: gkz1098_Supplemental_Files [file gkz1098_supplemental_files.zip]

Archive with 2 entries (2 files):
- Supplamentary tables .xlsx
- Supplementary Figures_NAR_Final.pdf
