# Supplementary material for: Phylogenetic debugging of a complete human biosynthetic pathway transplanted into yeast
Source: Nucleic Acids Res. 2019 Nov 20;48(1):486–99. doi: 10.1093/nar/gkz1098 (PMC7145547; doi:10.1093/nar/gkz1098)
Supplement: gkz1098_Supplemental_Files [file gkz1098_supplemental_files.zip › Supplamentary tables .xlsx]

## Sheet: Supp table 1
revertant	original base	mutant base	mutation description		distance from ORF	codon change	AA change	systemic name	name	Strand	description
1B10	T	A	UPSTREAM		5			YOR119C	RIO1	-	Essential serine kinase involved in cell cycle progression and processing of the 20S pre-rRNA into mature 18S rRNA
1B10	G	GA	UPSTREAM		143			YPR010C	RPA135	-	RNA polymerase I second largest subunit A135
1B10	G	T	DOWNSTREAM		242			YBR012W-B	N/A	N/A	N/A
1B10	A	C	DOWNSTREAM		343			YBR190W	N/A	+	Dubious open reading frame unlikely to encode a protein, based on experimental and comparative sequence data; partially overlaps the verified ribosomal protein gene RPL21A/YBR191W
1B10	C	CAAT	CODON_CHANGE_PLUS_CODON_INSERTION			aac/aaTAAc	N362NN	YEL007W	MIT1	+	Transcriptional regulator of pseudohyphal growth; protein with sequence similarity to S. pombe gti1+ (gluconate transport inducer 1) and C. albicans Wor1
1B10	A	G	NON_SYNONYMOUS_CODING	MISSENSE		Aca/Gca	T17A	YNL238W	KEX2	+	Subtilisin-like protease (proprotein convertase), a calcium-dependent serine protease involved in the activation of proproteins of the secretory pathway
1B10	GA	G	FRAME_SHIFT			atg/	M439	Q0120	BI4	+	Mitochondrial mRNA maturase, forms a complex with Nam2p to mediate splicing of the bI4 intron of the COB gene; encoded by both exon and intron sequences of partially processed COB mRNA
1B10	T	G	NON_SYNONYMOUS_CODING	MISSENSE		cAt/cCt	H139P	YLR058C	SHM2	-	Cytosolic serine hydroxymethyltransferase, converts serine to glycine plus 5,10 methylenetetrahydrofolate; major isoform involved in generating precursors for purine, pyrimidine, amino acid, and lipid biosynthesis
1B10	C	G	NON_SYNONYMOUS_CODING	MISSENSE		Cgt/Ggt	R9G	YJL197W	UBP12	+	Ubiquitin carboxyl-terminal hydrolase, ubiquitin-specific protease present in the nucleus and cytoplasm that cleaves ubiquitin from ubiquitinated proteins
1B10	G	C	NON_SYNONYMOUS_CODING	MISSENSE		Gat/Cat	D528H	YBR255W	MTC4	+	Protein of unknown function, required for normal growth rate at 15 degrees C; green fluorescent protein (GFP)-fusion protein localizes to the cytoplasm in a punctate pattern; mtc4 is synthetically sick with cdc13-1
1B10	A	G	SYNONYMOUS_CODING	SILENT		gcA/gcG	A633	YDL240W	LRG1	+	Putative GTPase-activating protein (GAP) involved in the Pkc1p-mediated signaling pathway that controls cell wall integrity; appears to specifically regulate 1,3-beta-glucan synthesis
1B10	G	C	SYNONYMOUS_CODING	SILENT		gcC/gcG	A275	YJR070C	LIA1	-	Deoxyhypusine hydroxylase; HEAT-repeat containing metalloenzyme that catalyzes hypusine formation; binds to and is required for the modification of Hyp2p (eIF5A); complements S. pombe mmd1 mutants defective in mitochondrial positioning; protein abundance increases in response to DNA replication stress
1B10	T	A	SYNONYMOUS_CODING	SILENT		gcT/gcA	A1065	YLR430W	SEN1	+	Presumed helicase and subunit of the Nrd1 complex (Nrd1p-Nab3p-Sen1p); complex interacts with the exosome to mediate 3' end formation of some mRNAs, snRNAs, snoRNAs, and CUTs; homolog of Senataxin which causes Ataxia-Oculomotor Apraxia 2 and a dominant form of amyotrophic lateral sclerosis
1B10	T	C	SYNONYMOUS_CODING	SILENT		taT/taC	Y57	YCR041W	N/A	+	Dubious open reading frame unlikely to encode a protein, based on available experimental and comparative sequence data
1B10	G	T	NON_SYNONYMOUS_CODING	MISSENSE		ttG/ttT	L1408F	YPR189W	SKI3	+	Ski complex component and TPR protein, mediates 3'-5' RNA degradation by the cytoplasmic exosome; null mutants have superkiller phenotype of increased viral dsRNAs and are synthetic lethal with mutations in 5'-3' mRNA decay
1B5	G	C	NON_SYNONYMOUS_CODING	MISSENSE		aGa/aCa	R334T	YLR359W	ADE13	+	Adenylosuccinate lyase, catalyzes two steps in the 'de novo' purine nucleotide biosynthetic pathway; expression is repressed by adenine and activated by Bas1p and Pho2p; mutations in human ortholog ADSL cause adenylosuccinase deficiency
1B5	T	C	SYNONYMOUS_CODING	SILENT		taT/taC	Y57	YCR041W	N/A	+	Dubious open reading frame unlikely to encode a protein, based on available experimental and comparative sequence data
1C11	G	A	UPSTREAM		462			YNL307C	MCK1	-	Protein serine/threonine/tyrosine (dual-specificity) kinase involved in control of chromosome segregation and in regulating entry into meiosis; interacts with Clb2p and Mih1p; inhibits Clb2p-Cdk1 activity; related to mammalian glycogen synthase kinases of the GSK-3 family
1C11	T	A	NON_SYNONYMOUS_CODING	MISSENSE		Agg/Tgg	R759W	YGR067C	N/A	-	Putative protein of unknown function; contains a zinc finger motif similar to that of Adr1p
1C11	T	A	NON_SYNONYMOUS_CODING	MISSENSE		aTg/aAg	M66K	YPL262W	FUM1	+	Fumarase, converts fumaric acid to L-malic acid in the TCA cycle; cytosolic and mitochondrial distribution determined by the N-terminal targeting sequence, protein conformation, and status of glyoxylate shunt; phosphorylated in mitochondria
1C11	T	C	SYNONYMOUS_CODING	SILENT		taT/taC	Y57	YCR041W	N/A	+	Dubious open reading frame unlikely to encode a protein, based on available experimental and comparative sequence data
1C11	G	C	SPLICE_SITE_DONOR+INTRON					YIL018W	RPL2B	+	Ribosomal 60S subunit protein L2B; homologous to mammalian ribosomal protein L2 and bacterial L2; RPL2B has a paralog, RPL2A, that arose from the whole genome duplication; expression is upregulated at low temperatures
1C6	A	G	UPSTREAM		262			YLR377C	FBP1	-	Fructose-1,6-bisphosphatase, key regulatory enzyme in the gluconeogenesis pathway, required for glucose metabolism; undergoes either proteasome-mediated or autophagy-mediated degradation depending on growth conditions; interacts with Vid30p
1C6	C	A	NON_SYNONYMOUS_CODING	MISSENSE		aCt/aAt	T87N	YHL046W-A	N/A	+	Dubious open reading frame unlikely to encode a functional protein, based on available experimental and comparative sequence data
1C6	A	T	NON_SYNONYMOUS_CODING	MISSENSE		aTg/aAg	M318K	YLR244C	MAP1	-	Methionine aminopeptidase, catalyzes the cotranslational removal of N-terminal methionine from nascent polypeptides; function is partially redundant with that of Map2p
1C6	A	G	SYNONYMOUS_CODING	SILENT		gaT/gaC	D206	YHR043C	DOG2	-	2-deoxyglucose-6-phosphate phosphatase, member of a family of low molecular weight phosphatases, similar to Dog1p, induced by oxidative and osmotic stress, confers 2-deoxyglucose resistance when overexpressed
1C6	A	T	NON_SYNONYMOUS_CODING	MISSENSE		gAt/gTt	D807V	YGL238W	CSE1	+	Nuclear envelope protein that mediates the nuclear export of importin alpha (Srp1p), homolog of metazoan CAS protein, required for accurate chromosome segregation
1C6	A	T	SYNONYMOUS_CODING	SILENT		ggT/ggA	G214	YHR043C	DOG2	-	2-deoxyglucose-6-phosphate phosphatase, member of a family of low molecular weight phosphatases, similar to Dog1p, induced by oxidative and osmotic stress, confers 2-deoxyglucose resistance when overexpressed
1C6	C	T	NON_SYNONYMOUS_CODING	MISSENSE		Gta/Ata	V121I	YER186C	N/A	-	Putative protein of unknown function
1C6	T	A	NON_SYNONYMOUS_CODING	MISSENSE		gTc/gAc	V153D	YPL262W	FUM1	+	Fumarase, converts fumaric acid to L-malic acid in the TCA cycle; cytosolic and mitochondrial distribution determined by the N-terminal targeting sequence, protein conformation, and status of glyoxylate shunt; phosphorylated in mitochondria
1C6	C	T	SYNONYMOUS_CODING	SILENT		gtG/gtA	V218	YHR043C	DOG2	-	2-deoxyglucose-6-phosphate phosphatase, member of a family of low molecular weight phosphatases, similar to Dog1p, induced by oxidative and osmotic stress, confers 2-deoxyglucose resistance when overexpressed
1C6	G	A	SYNONYMOUS_CODING	SILENT		taC/taT	Y141	YKL032C	IXR1	-	Protein that binds DNA containing intrastrand cross-links formed by cisplatin, contains two HMG (high mobility group box) domains, which confer the ability to bend cisplatin-modified DNA; mediates aerobic transcriptional repression of COX5b
1C6	T	C	SYNONYMOUS_CODING	SILENT		taT/taC	Y57	YCR041W	N/A	+	Dubious open reading frame unlikely to encode a protein, based on available experimental and comparative sequence data
1C6	A	G	NON_SYNONYMOUS_CODING	MISSENSE		tAt/tGt	Y20C	YDL178W	DLD2	+	D-lactate dehydrogenase, located in the mitochondrial matrix
1C6	C	A	SYNONYMOUS_CODING	SILENT		tcC/tcA	S107	YFR048W	RMD8	+	Cytosolic protein required for sporulation
1C6	CT	C	FRAME_SHIFT			tct/	S50	YKL223W	N/A	+	Dubious open reading frame unlikely to encode a protein, based on available experimental and comparative sequence data
1C6	TG	T	FRAME_SHIFT			tgt/	C165	YDL093W	PMT5	+	Protein O-mannosyltransferase, transfers mannose residues from dolichyl phosphate-D-mannose to protein serine/threonine residues; acts in a complex with Pmt3p, can instead interact with Pmt2p in some conditions; target for new antifungals
1E10	T	C	DOWNSTREAM		15			YOR232W	MGE1	+	Mitochondrial matrix cochaperone, acts as a nucleotide release factor for Ssc1p in protein translocation and folding; also acts as cochaperone for Ssq1p in folding of Fe-S cluster proteins; homolog of E. coli GrpE
1E10	CT	C	UPSTREAM		52			YDR250C	N/A	-	Dubious open reading frame unlikely to encode a protein, based on experimental and comparative sequence data
1E10	T	G	UPSTREAM		61			YGL122C	NAB2	-	Nuclear polyadenylated RNA-binding protein; required for nuclear mRNA export and poly(A) tail length control; binds nuclear pore protein Mlp1p; autoregulates mRNA levels; related to human hnRNPs; nuclear localization sequence binds Kap104p; protein abundance increases in response to DNA replication stress
1E10	TA	T	DOWNSTREAM		99			YHL045W	N/A	+	Putative protein of unknown function; not an essential gene
1E10	T	C	UPSTREAM		129			YOR133W	EFT1	+	Elongation factor 2 (EF-2), also encoded by EFT2; catalyzes ribosomal translocation during protein synthesis; contains diphthamide, the unique posttranslationally modified histidine residue specifically ADP-ribosylated by diphtheria toxin
1E10	G	T	DOWNSTREAM		206			YBR045C	GIP1	-	Meiosis-specific regulatory subunit of the Glc7p protein phosphatase, regulates spore wall formation and septin organization, required for expression of some late meiotic genes and for normal localization of Glc7p
1E10	A	T	DOWNSTREAM		300			YPL265W	DIP5	+	Dicarboxylic amino acid permease, mediates high-affinity and high-capacity transport of L-glutamate and L-aspartate; also a transporter for Gln, Asn, Ser, Ala, and Gly
1E10	CT	C	UPSTREAM		318			YML042W	CAT2	+	Carnitine acetyl-CoA transferase present in both mitochondria and peroxisomes, transfers activated acetyl groups to carnitine to form acetylcarnitine which can be shuttled across membranes
1E10	A	G	UPSTREAM		344			YOR292C	N/A	-	Putative protein of unknown function; green fluorescent protein (GFP)-fusion protein localizes to the vacuole; YOR292C is not an essential gene
1E10	T	C	UPSTREAM		370			YCR087C-A	N/A	-	Putative protein of unknown function; green fluorescent protein (GFP)-fusion protein localizes to the nucleolus; YCR087C-A is not an essential gene
1E10	GA	G	UPSTREAM		493			YGR189C	CRH1	-	Chitin transglycosylase that functions in the transfer of chitin to beta(1-6) and beta(1-3) glucans in the cell wall; similar and functionally redundant to Utr2; localizes to sites of polarized growth; expression induced by cell wall stress
1E10	T	C	SYNONYMOUS_CODING	SILENT		aaT/aaC	N250	YDL143W	CCT4	+	Subunit of the cytosolic chaperonin Cct ring complex, related to Tcp1p, required for the assembly of actin and tubulins in vivo
1E10	T	C	SYNONYMOUS_CODING	SILENT		aaT/aaC	N49	YDL138W	RGT2	+	Plasma membrane high glucose sensor that regulates glucose transport; contains 12 predicted transmembrane segments and a long C-terminal tail required for induction of hexose transporters; highly similar to Snf3p
1E10	T	C	SYNONYMOUS_CODING	SILENT		aaT/aaC	N401	YDR457W	TOM1	+	E3 ubiquitin ligase of the hect-domain class; has a role in mRNA export from the nucleus and may regulate transcriptional coactivators; involved in degradation of excess histones; interacts with Dia2p and is required for Dia2p degradation
1E10	C	T	SYNONYMOUS_CODING	SILENT		acC/acT	T370	YGL234W	ADE5,7	+	Bifunctional enzyme of the 'de novo' purine nucleotide biosynthetic pathway, contains aminoimidazole ribotide synthetase and glycinamide ribotide synthetase activities
1E10	A	T	NON_SYNONYMOUS_CODING	MISSENSE		Agt/Tgt	S458C	YKL088W	CAB3	+	Subunit of a phosphopantothenoylcysteine decarboxylase (PPCDC; Cab3p, Sis2p, Vhs3p) complex, which catalyzes the third step of coenzyme A biosynthesis; null mutant lethality is complemented by E. coli coaBC
1E10	A	G	NON_SYNONYMOUS_CODING	MISSENSE		aTc/aCc	I73T	YIL155C	GUT2	-	Mitochondrial glycerol-3-phosphate dehydrogenase; expression is repressed by both glucose and cAMP and derepressed by non-fermentable carbon sources in a Snf1p, Rsf1p, Hap2/3/4/5 complex dependent manner
1E10	G	A	NON_SYNONYMOUS_CODING	MISSENSE		atG/atA	M350I	YLR357W	RSC2	+	Component of the RSC chromatin remodeling complex; required for expression of mid-late sporulation-specific genes; involved in telomere maintenance
1E10	AT	A	FRAME_SHIFT			att/	I58	YOR312C	RPL20B	-	Ribosomal 60S subunit protein L20B; homologous to mammalian ribosomal protein L18A, no bacterial homolog; RPL20B has a paralog, RPL20A, that arose from the whole genome duplication
1E10	A	T	NON_SYNONYMOUS_CODING	MISSENSE		aTt/aAt	I2N	YLR242C	ARV1	-	Protein functioning in transport of glycosylphosphatidylinositol intermediates into ER lumen; required for normal intracellular sterol distribution; human ARV1 required for normal cholesterol and bile acid homeostasis; similar to Nup120p
1E10	A	G	SYNONYMOUS_CODING	SILENT		ccT/ccC	P189	YGR238C	KEL2	-	Protein that functions in a complex with Kel1p to negatively regulate mitotic exit, interacts with Tem1p and Lte1p; localizes to regions of polarized growth; potential Cdc28p substrate
1E10	A	G	SYNONYMOUS_CODING	SILENT		ccT/ccC	P166	YKR084C	HBS1	-	GTPase with similarity to translation release factors; together with binding partner Dom34p, facilitates ribosomal subunit dissociation and peptidyl-tRNA release when translation is stalled; genetically implicated in mRNA no-go decay
1E10	T	A	NON_SYNONYMOUS_CODING	MISSENSE		cTg/cAg	L434Q	YLR394W	CST9	+	SUMO E3 ligase; required for synaptonemal complex formation; localizes to synapsis initiation sites on meiotic chromosomes; potential Cdc28p substrate
1E10	T	C	NON_SYNONYMOUS_CODING	MISSENSE		cTt/cCt	L129P	YDL170W	UGA3	+	Transcriptional activator necessary for gamma-aminobutyrate (GABA)-dependent induction of GABA genes (such as UGA1, UGA2, UGA4); zinc-finger transcription factor of the Zn(2)-Cys(6) binuclear cluster domain type; localized to the nucleus
1E10	T	C	NON_SYNONYMOUS_CODING	MISSENSE		gAc/gGc	D471G	YLR273C	PIG1	-	Putative targeting subunit for the type-1 protein phosphatase Glc7p that tethers it to the Gsy2p glycogen synthase
1E10	T	C	SYNONYMOUS_CODING	SILENT		taT/taC	Y57	YCR041W	N/A	+	Dubious open reading frame unlikely to encode a protein, based on available experimental and comparative sequence data
1E10	T	C	SYNONYMOUS_CODING	SILENT		tcA/tcG	S148	YDL211C	N/A	-	Putative protein of unknown function; green fluorescent protein (GFP)-fusion protein localizes to the vacuole
1E10	C	G	STOP_GAINED	NONSENSE		tCa/tGa	S533*	YNR044W	AGA1	+	Anchorage subunit of a-agglutinin of a-cells, highly O-glycosylated protein with N-terminal secretion signal and C-terminal signal for addition of GPI anchor to cell wall, linked to adhesion subunit Aga2p via two disulfide bonds
1E10	C	A	NON_SYNONYMOUS_CODING	MISSENSE		tGc/tTc	C3F	YLR242C	ARV1	-	Protein functioning in transport of glycosylphosphatidylinositol intermediates into ER lumen; required for normal intracellular sterol distribution; human ARV1 required for normal cholesterol and bile acid homeostasis; similar to Nup120p
1E10	GA	G	INTERGENIC						N/A	N/A	N/A
1E6	G	T	DOWNSTREAM		230			YKL223W	N/A	+	Dubious open reading frame unlikely to encode a protein, based on available experimental and comparative sequence data
1E6	G	T	UPSTREAM		406			YKL162C	N/A	-	Putative protein of unknown function; green fluorescent protein (GFP)-fusion protein localizes to the mitochondrion
1E6	C	T	DOWNSTREAM		494			YAL068W-A	N/A	+	Dubious open reading frame unlikely to encode a protein; identified by gene-trapping, microarray-based expression analysis, and genome-wide homology searching
1E6	C	A	NON_SYNONYMOUS_CODING	MISSENSE		caC/caA	H328Q	YNL242W	ATG2	+	Peripheral membrane protein required for vesicle formation during autophagy, pexophagy, and the cytoplasm-to-vaucole targeting (Cvt) pathway; involved in Atg9p cycling between the phagophore assembly site and mitochondria
1E6	AG	A	FRAME_SHIFT			gag/	E188	YPL262W	FUM1	+	Fumarase, converts fumaric acid to L-malic acid in the TCA cycle; cytosolic and mitochondrial distribution determined by the N-terminal targeting sequence, protein conformation, and status of glyoxylate shunt; phosphorylated in mitochondria
1E6	C	G	NON_SYNONYMOUS_CODING	MISSENSE		Gcg/Ccg	A148P	YPL082C	MOT1	-	Essential abundant protein involved in regulation of transcription, removes Spt15p (TBP) from DNA via its C-terminal ATPase activity, forms a complex with TBP that binds TATA DNA with high affinity but with altered specificity
1E6	G	A	SYNONYMOUS_CODING	SILENT		ggC/ggT	G106	YLR055C	SPT8	-	Subunit of the SAGA transcriptional regulatory complex but not present in SAGA-like complex SLIK/SALSA, required for SAGA-mediated inhibition at some promoters
1E6	T	C	SYNONYMOUS_CODING	SILENT		taT/taC	Y57	YCR041W	N/A	+	Dubious open reading frame unlikely to encode a protein, based on available experimental and comparative sequence data
1E6	A	G	SYNONYMOUS_CODING	SILENT		ttA/ttG	L20	YHR083W	SAM35	+	Essential component of the sorting and assembly machinery (SAM complex or TOB complex) of the mitochondrial outer membrane, which binds precursors of beta-barrel proteins and facilitates their insertion into the outer membrane
1F3	G	A	UPSTREAM		323			YPL081W	RPS9A	+	Protein component of the small (40S) ribosomal subunit; homologous to mammalian ribosomal protein S9 and bacterial S4; RPS9A has a paralog, RPS9B, that arose from the whole genome duplication
1F3	G	A	UPSTREAM		418			YPL222C-A	N/A	-	Identified by gene-trapping, microarray-based expression analysis, and genome-wide homology searching
1F3	G	GC	FRAME_SHIFT			ata/ataG	I342I?	YGR257C	MTM1	-	Mitochondrial protein of the mitochondrial carrier family, involved in activating mitochondrial Sod2p probably by facilitating insertion of an essential manganese cofactor
1F3	A	T	NON_SYNONYMOUS_CODING	MISSENSE		aTt/aAt	I1191N	YPL082C	MOT1	-	Essential abundant protein involved in regulation of transcription, removes Spt15p (TBP) from DNA via its C-terminal ATPase activity, forms a complex with TBP that binds TATA DNA with high affinity but with altered specificity
1F3	G	C	NON_SYNONYMOUS_CODING	MISSENSE		Cag/Gag	Q30E	YLL036C	PRP19	-	Splicing factor associated with the spliceosome; contains a U-box, a motif found in a class of ubiquitin ligases, and a WD40 domain
1F3	G	T	NON_SYNONYMOUS_CODING	MISSENSE		Gct/Tct	A69S	YKR051W	N/A	+	Putative protein of unknown function
1F3	C	G	NON_SYNONYMOUS_CODING	MISSENSE		Ggt/Cgt	G747R	YMR080C	NAM7	-	ATP-dependent RNA helicase of the SFI superfamily involved in nonsense mediated mRNA decay; required for efficient translation termination at nonsense codons and targeting of NMD substrates to P-bodies; involved in telomere maintenance
1F3	A	T	STOP_GAINED	NONSENSE		taT/taA	Y738*	YMR080C	NAM7	-	ATP-dependent RNA helicase of the SFI superfamily involved in nonsense mediated mRNA decay; required for efficient translation termination at nonsense codons and targeting of NMD substrates to P-bodies; involved in telomere maintenance
1F3	T	C	SYNONYMOUS_CODING	SILENT		taT/taC	Y57	YCR041W	N/A	+	Dubious open reading frame unlikely to encode a protein, based on available experimental and comparative sequence data
1F3	A	C	NON_SYNONYMOUS_CODING	MISSENSE		tTc/tGc	F1192C	YPL082C	MOT1	-	Essential abundant protein involved in regulation of transcription, removes Spt15p (TBP) from DNA via its C-terminal ATPase activity, forms a complex with TBP that binds TATA DNA with high affinity but with altered specificity
1F9	C	T	DOWNSTREAM		71			YBR074W	N/A	+	Putative metalloprotease
1F9	G	T	DOWNSTREAM		242			YBR012W-B	N/A	N/A	N/A
1F9	T	A	NON_SYNONYMOUS_CODING	MISSENSE		gAc/gTc	D21V	YLR058C	SHM2	-	Cytosolic serine hydroxymethyltransferase, converts serine to glycine plus 5,10 methylenetetrahydrofolate; major isoform involved in generating precursors for purine, pyrimidine, amino acid, and lipid biosynthesis
1F9	C	T	NON_SYNONYMOUS_CODING	MISSENSE		Gcc/Acc	A1316T	YBR115C	LYS2	-	Alpha aminoadipate reductase, catalyzes the reduction of alpha-aminoadipate to alpha-aminoadipate 6-semialdehyde, which is the fifth step in biosynthesis of lysine; activation requires posttranslational phosphopantetheinylation by Lys5p
1F9	C	A	NON_SYNONYMOUS_CODING	MISSENSE		gGt/gTt	G481V	YNL022C	N/A	-	Putative cytosine 5-methyltransferase, contains seven beta-strand methyltransferase motif similar to NOP2/YNL061W; green fluorescent protein (GFP)-fusion protein localizes to the nucleus; predicted to be involved in ribosome biogenesis
1F9	T	C	SYNONYMOUS_CODING	SILENT		taT/taC	Y57	YCR041W	N/A	+	Dubious open reading frame unlikely to encode a protein, based on available experimental and comparative sequence data
1F9	T	G	SYNONYMOUS_CODING	SILENT		tcA/tcC	S997	YER155C	BEM2	-	Rho GTPase activating protein (RhoGAP) involved in the control of cytoskeleton organization and cellular morphogenesis; required for bud emergence
1F9	C	CAAAAAAAAAAAAAAAAAAAAAAAAAAAAAAAAAAAAAGAAAAAAAAAAAAAAAGGAAAAAAAAAAAAAAAAAAAAAAAAA	INTERGENIC						N/A	N/A	N/A
1G2	G	T	DOWNSTREAM		242			YBR012W-B	N/A	N/A	N/A
1G2	C	T	DOWNSTREAM		337			YJL129C	TRK1	-	Component of the Trk1p-Trk2p potassium transport system; 180 kDa high affinity potassium transporter; phosphorylated in vivo and interacts physically with the phosphatase Ppz1p, suggesting Trk1p acitivy is regulated by phosphorylation
1G2	A	G	UPSTREAM		438			YNL211C	N/A	-	Putative protein of unknown function; green fluorescent protein (GFP)-fusion protein localizes to mitochondria; YNL211C is not an essential gene
1G2	C	CAAT	CODON_CHANGE_PLUS_CODON_INSERTION			agt/aATAgt	S240NS	YOR373W	NUD1	+	Component of the spindle pole body outer plaque; acts through the mitotic exit network to specify asymmetric spindle pole body inheritance
1G2	G	GTCA	CODON_CHANGE_PLUS_CODON_INSERTION			gac/gaTGAc	D1012DD	YBR150C	TBS1	-	Putative protein of unknown function; the authentic, non-tagged protein is detected in highly purified mitochondria in high-throughput studies; TBS1 has a paralog, HAL9, that arose from the whole genome duplication
1G2	G	A	NON_SYNONYMOUS_CODING	MISSENSE		gCt/gTt	A281V	YKL174C	TPO5	-	Protein involved in excretion of putrescine and spermidine; putative polyamine transporter in the Golgi or post-Golgi vesicles
1G2	C	A	NON_SYNONYMOUS_CODING	MISSENSE		Gtt/Ttt	V90F	YMR029C	FAR8	-	Protein involved in recovery from cell cycle arrest in response to pheromone, in a Far1p-independent pathway; interacts with Far3p, Far7p, Far9p, Far10p, and Far11p
1G2	C	A	STOP_GAINED	NONSENSE		taC/taA	Y514*	YLR403W	SFP1	+	Regulates transcription of ribosomal protein and biogenesis genes; regulates response to nutrients and stress, G2/M transitions during mitotic cell cycle and DNA-damage response, and modulates cell size; regulated by TORC1 and Mrs6p; sequence of zinc finger, ChIP localization data, and protein-binding microarray (PBM) data, and computational analyses suggest it binds DNA directly at highly active…
1G2	T	C	SYNONYMOUS_CODING	SILENT		taT/taC	Y57	YCR041W	N/A	+	Dubious open reading frame unlikely to encode a protein, based on available experimental and comparative sequence data
1G2	G	C	NON_SYNONYMOUS_CODING	MISSENSE		tGt/tCt	C110S	YMR244W	N/A	+	Putative protein of unknown function
1H2	T	A	DOWNSTREAM		352			YNR034W	SOL1	+	Protein with a possible role in tRNA export; shows similarity to 6-phosphogluconolactonase non-catalytic domains but does not exhibit this enzymatic activity; homologous to Sol3p and Sol4p; SOL1 has a paralog, SOL2, that arose from the whole genome duplication; protein abundance increases in response to DNA replication stress
1H2	AC	A	FRAME_SHIFT			acg/	T559	YGR170W	PSD2	+	Phosphatidylserine decarboxylase of the Golgi and vacuolar membranes, converts phosphatidylserine to phosphatidylethanolamine
1H2	C	A	NON_SYNONYMOUS_CODING	MISSENSE		aGa/aTa	R1648I	YPL082C	MOT1	-	Essential abundant protein involved in regulation of transcription, removes Spt15p (TBP) from DNA via its C-terminal ATPase activity, forms a complex with TBP that binds TATA DNA with high affinity but with altered specificity
1H2	T	G	NON_SYNONYMOUS_CODING	MISSENSE		gAa/gCa	E67A	YOL043C	NTG2	-	DNA N-glycosylase and apurinic/apyrimidinic (AP) lyase; involved in base excision repair, localizes to the nucleus; sumoylated; NTG2 has a paralog, NTG1, that arose from the whole genome duplication
1H2	C	A	NON_SYNONYMOUS_CODING	MISSENSE		gCa/gAa	A69E	YDL173W	PAR32	+	Putative protein of unknown function; hyperphosphorylated upon rapamycin treatment in a Tap42p-dependent manner; green fluorescent protein (GFP)-fusion protein localizes to the cytoplasm; PAR32 is not an essential gene
1H2	C	A	SYNONYMOUS_CODING	SILENT		gcG/gcT	A507	YOR138C	RUP1	-	Protein involved in regulation of Rsp5p, which is an essential HECT ubiquitin ligase; has a WW domain consensus motif of PPPSY (residues 131-135) that mediates binding of Rsp5p to Ubp2p; contains an UBA domain
1H2	G	T	SYNONYMOUS_CODING	SILENT		gcG/gcT	A91	YPL189W	GUP2	+	Probable membrane protein with a possible role in proton symport of glycerol; member of the MBOAT family of putative membrane-bound O-acyltransferases; Gup1p homolog
1H2	C	T	NON_SYNONYMOUS_CODING	MISSENSE		gCt/gTt	A290V	YDR179W-A	N/A	+	Putative protein of unknown function
1H2	C	A	NON_SYNONYMOUS_CODING	MISSENSE		gGt/gTt	G613V	YLR153C	ACS2	-	Acetyl-coA synthetase isoform which, along with Acs1p, is the nuclear source of acetyl-coA for histone acetylation; mutants affect global transcription; required for growth on glucose; expressed under anaerobic conditions
1H2	T	C	SYNONYMOUS_CODING	SILENT		taT/taC	Y57	YCR041W	N/A	+	Dubious open reading frame unlikely to encode a protein, based on available experimental and comparative sequence data
2A3	T	C	UPSTREAM		76			YHR031C	RRM3	-	DNA helicase involved in rDNA replication and Ty1 transposition; relieves replication fork pauses at telomeric regions; structurally and functionally related to Pif1p
2A3	T	C	DOWNSTREAM		90			YPL211W	NIP7	+	Nucleolar protein required for 60S ribosome subunit biogenesis, constituent of 66S pre-ribosomal particles; physically interacts with Nop8p and the exosome subunit Rrp43p
2A3	T	C	UPSTREAM		140			YBR184W	N/A	+	Putative protein of unknown function; YBR184W is not an essential gene
2A3	CT	C	UPSTREAM		158			YOR354C	MSC6	-	Protein of unknown function; mutant is defective in directing meiotic recombination events to homologous chromatids; the authentic, non-tagged protein is detected in highly purified mitochondria in high-throughput studies
2A3	G	T	DOWNSTREAM		242			YBR012W-B	N/A	N/A	N/A
2A3	G	A	UPSTREAM		358			YIL005W	EPS1	+	ER protein with chaperone and co-chaperone activity, involved in retention of resident ER proteins; has a role in recognizing proteins targeted for ER-associated degradation (ERAD), member of the protein disulfide isomerase family
2A3	T	A	STOP_GAINED	NONSENSE		Aga/Tga	R60*	YHL033C	RPL8A	-	Ribosomal 60S subunit protein L8A; mutation results in decreased amounts of free 60S subunits; homologous to mammalian ribosomal protein L7A, no bacterial homolog; RPL8A has a paralog, RPL8B, that arose from the whole genome duplication
2A3	A	G	NON_SYNONYMOUS_CODING	MISSENSE		aTa/aCa	I385T	YDR238C	SEC26	-	Essential beta-coat protein of the COPI coatomer, involved in ER-to-Golgi protein trafficking and maintenance of normal ER morphology; shares 43% sequence identity with mammalian beta-coat protein (beta-COP)
2A3	C	G	NON_SYNONYMOUS_CODING	MISSENSE		Gaa/Caa	E519Q	YGR047C	TFC4	-	One of six subunits of the RNA polymerase III transcription initiation factor complex (TFIIIC); part of the TauA domain of TFIIIC that binds BoxA DNA promoter sites of tRNA and similar genes; has TPR motifs; human homolog is TFIIIC-102
2A3	C	G	NON_SYNONYMOUS_CODING	MISSENSE		Gtt/Ctt	V204L	YHL011C	PRS3	-	5-phospho-ribosyl-1(alpha)-pyrophosphate synthetase, synthesizes PRPP, which is required for nucleotide, histidine, and tryptophan biosynthesis; one of five related enzymes, which are active as heteromultimeric complexes
2A3	G	C	NON_SYNONYMOUS_CODING	MISSENSE		ttC/ttG	F758L	YOR151C	RPB2	-	RNA polymerase II second largest subunit B150, part of central core; similar to bacterial beta subunit
2A3	TTCTTAATTAAATTATCTTAATTAAATTA	T	INTERGENIC						N/A	N/A	N/A
2A8	G	C	DOWNSTREAM		93			YNL178W	RPS3	+	Protein component of the small (40S) ribosomal subunit, has apurinic/apyrimidinic (AP) endonuclease activity; essential for viability; homologous to mammalian ribosomal protein S3 and bacterial S3
2A8	G	GTTA	CODON_CHANGE_PLUS_CODON_INSERTION			aac/aaTAAc	N388NN	YBL084C	CDC27	-	Subunit of the Anaphase-Promoting Complex/Cyclosome (APC/C), which is a ubiquitin-protein ligase required for degradation of anaphase inhibitors, including mitotic cyclins, during the metaphase/anaphase transition
2A8	C	T	NON_SYNONYMOUS_CODING	MISSENSE		Gct/Act	A164T	YPR131C	NAT3	-	Catalytic subunit of the NatB N-terminal acetyltransferase, which catalyzes acetylation of the amino-terminal methionine residues of all proteins beginning with Met-Asp or Met-Glu and of some proteins beginning with Met-Asn or Met-Met
2A8	A	T	NON_SYNONYMOUS_CODING	MISSENSE		Tgg/Agg	W94R	YBR082C	UBC4	-	Ubiquitin-conjugating enzyme (E2), mediates degradation of abnormal or excess proteins, including calmodulin and histone H3; interacts with many SCF ubiquitin protein ligases; component of the cellular stress response
2A8	G	C	NON_SYNONYMOUS_CODING	MISSENSE		ttG/ttC	L132F	YDR204W	COQ4	+	Protein with a role in ubiquinone (Coenzyme Q) biosynthesis, possibly functioning in stabilization of Coq7p; located on the matrix face of the mitochondrial inner membrane; component of a mitochondrial ubiquinone-synthesizing complex
2A8	C	G	NON_SYNONYMOUS_CODING	MISSENSE		ttG/ttC	L1555F	YKL014C	URB1	-	Nucleolar protein required for the normal accumulation of 25S and 5.8S rRNAs, associated with the 27SA2 pre-ribosomal particle; proposed to be involved in the biogenesis of the 60S ribosomal subunit
2B1	C	A	UPSTREAM		209			YDR222W	N/A	+	Protein of unknown function; green fluorescent protein (GFP)-fusion protein localizes to the cytoplasm in a punctate pattern
2B1	G	T	DOWNSTREAM		242			YBR012W-B	N/A	N/A	N/A
2B1	A	T	STOP_GAINED	NONSENSE		Aag/Tag	K448*	YPL262W	FUM1	+	Fumarase, converts fumaric acid to L-malic acid in the TCA cycle; cytosolic and mitochondrial distribution determined by the N-terminal targeting sequence, protein conformation, and status of glyoxylate shunt; phosphorylated in mitochondria
2B1	A	T	STOP_GAINED	NONSENSE		Aga/Tga	R42*	YIL148W	RPL40A	+	Ubiquitin-ribosomal 60S subunit protein L40A fusion protein; cleaved to yield ubiquitin and ribosomal protein L40A; ubiquitin may facilitate assembly of the ribosomal protein into ribosomes; homologous to mammalian ribosomal protein L40, no bacterial homolog; RPL40A has a paralog, RPL40B, that arose from the whole genome duplication
2B1	A	G	NON_SYNONYMOUS_CODING	MISSENSE		aTa/aCa	I385T	YDR238C	SEC26	-	Essential beta-coat protein of the COPI coatomer, involved in ER-to-Golgi protein trafficking and maintenance of normal ER morphology; shares 43% sequence identity with mammalian beta-coat protein (beta-COP)
2B1	C	T	NON_SYNONYMOUS_CODING	MISSENSE		Gca/Aca	A166T	YIL070C	MAM33	-	Acidic protein of the mitochondrial matrix involved in oxidative phosphorylation; related to the human complement receptor gC1q-R
2B1	A	C	NON_SYNONYMOUS_CODING	MISSENSE		gTc/gGc	V1494G	YLL040C	VPS13	-	Protein of unknown function; heterooligomeric or homooligomeric complex; peripherally associated with membranes; involved in sporulation, vacuolar protein sorting, prospore membrane formation and protein-Golgi retention; homologous to human CHAC and COH1 which are involved in chorea acanthocytosis and Cohen syndrome, respectively
2B1	T	G	INTERGENIC						N/A	N/A	N/A
2B1	TTCTTAATTAAATTATCTTAATTAAATTA	T	INTERGENIC						N/A	N/A	N/A
2D1	T	A	UPSTREAM		216			YDR454C	GUK1	-	Guanylate kinase, converts GMP to GDP; required for growth and mannose outer chain elongation of cell wall N-linked glycoproteins
2D1	G	T	DOWNSTREAM		242			YBR012W-B	N/A	N/A	N/A
2D1	A	C	NON_SYNONYMOUS_CODING	MISSENSE		aAt/aCt	N114T	YDR189W	SLY1	+	Hydrophilic protein involved in vesicle trafficking between the ER and Golgi; SM (Sec1/Munc-18) family protein that binds the tSNARE Sed5p and stimulates its assembly into a trans-SNARE membrane-protein complex
2D1	T	A	NON_SYNONYMOUS_CODING	MISSENSE		Aat/Tat	N404Y	YKL020C	SPT23	-	ER membrane protein involved in regulation of OLE1 transcription, acts with homolog Mga2p; inactive ER form dimerizes and one subunit is then activated by ubiquitin/proteasome-dependent processing followed by nuclear targeting
2D1	A	G	NON_SYNONYMOUS_CODING	MISSENSE		aTa/aCa	I385T	YDR238C	SEC26	-	Essential beta-coat protein of the COPI coatomer, involved in ER-to-Golgi protein trafficking and maintenance of normal ER morphology; shares 43% sequence identity with mammalian beta-coat protein (beta-COP)
2D1	C	G	NON_SYNONYMOUS_CODING	MISSENSE		Cag/Gag	Q488E	YDR232W	HEM1	+	5-aminolevulinate synthase, catalyzes the first step in the heme biosynthetic pathway; an N-terminal signal sequence is required for localization to the mitochondrial matrix; expression is regulated by Hap2p-Hap3p
2D1	G	A	NON_SYNONYMOUS_CODING	MISSENSE		Gat/Aat	D290N	YBL050W	SEC17	+	Peripheral membrane protein required for vesicular transport between ER and Golgi, the 'priming' step in homotypic vacuole fusion, and autophagy; stimulates the ATPase activity of Sec18p; has similarity to mammalian alpha-SNAP
2D1	A	T	NON_SYNONYMOUS_CODING	MISSENSE		gAt/gTt	D84V	YLR359W	ADE13	+	Adenylosuccinate lyase, catalyzes two steps in the 'de novo' purine nucleotide biosynthetic pathway; expression is repressed by adenine and activated by Bas1p and Pho2p; mutations in human ortholog ADSL cause adenylosuccinase deficiency
2D1	G	A	SYNONYMOUS_CODING	SILENT		ggG/ggA	G190	YCR008W	SAT4	+	Ser/Thr protein kinase involved in salt tolerance; funtions in regulation of Trk1p-Trk2p potassium transporter; partially redundant with Hal5p; has similarity to Npr1p
2D1	C	A	STOP_GAINED	NONSENSE		taC/taA	Y240*	YDR161W	N/A	+	Putative protein of unknown function; non-essential gene; proposed function in rRNA and ribosome biosynthesis based on transcriptional co-regulation; genetic interactions suggest a role in ER-associated protein degradation (ERAD)
2D1	A	T	INTERGENIC						N/A	N/A	N/A
2D1	TTCTTAATTAAATTATCTTAATTAAATTA	T	INTERGENIC						N/A	N/A	N/A
2F2	A	T	DOWNSTREAM		15			YNL112W	DBP2	+	Essential ATP-dependent RNA helicase of the DEAD-box protein family, involved in nonsense-mediated mRNA decay and rRNA processing
2F2	A	T	UPSTREAM		265			YOL018C	TLG2	-	Syntaxin-like t-SNARE that forms a complex with Tlg1p and Vti1p and mediates fusion of endosome-derived vesicles with the late Golgi; binds Vps45p, which prevents Tlg2p degradation and also facilitates t-SNARE complex formation; homologous to mammalian SNARE protein syntaxin 16 (Sx16)
2F2	T	C	NON_SYNONYMOUS_CODING	MISSENSE		Aat/Gat	N392D	YDL216C	RRI1	-	Catalytic subunit of the COP9 signalosome (CSN) complex that acts as an isopeptidase in cleaving the ubiquitin-like protein Nedd8 from SCF ubiquitin ligases; metalloendopeptidase involved in the adaptation to pheromone signaling
2F2	A	G	NON_SYNONYMOUS_CODING	MISSENSE		aTa/aCa	I385T	YDR238C	SEC26	-	Essential beta-coat protein of the COPI coatomer, involved in ER-to-Golgi protein trafficking and maintenance of normal ER morphology; shares 43% sequence identity with mammalian beta-coat protein (beta-COP)
2F2	A	G	NON_SYNONYMOUS_CODING	MISSENSE		cAa/cGa	Q174R	YLR359W	ADE13	+	Adenylosuccinate lyase, catalyzes two steps in the 'de novo' purine nucleotide biosynthetic pathway; expression is repressed by adenine and activated by Bas1p and Pho2p; mutations in human ortholog ADSL cause adenylosuccinase deficiency
2F2	C	T	NON_SYNONYMOUS_CODING	MISSENSE		Cca/Tca	P1088S	YEL031W	SPF1	+	P-type ATPase, ion transporter of the ER membrane; required to maintain normal lipid composition of intracellular compartments and proper targeting of mitochondrial outer membrane tail-anchored proteins; involved in ER function and Ca2+ homeostasis; required for regulating Hmg2p degradation; confers sensitivity to a killer toxin (SMKT) produced by Pichia farinosa KK1
2F2	T	C	NON_SYNONYMOUS_CODING	MISSENSE		Tcc/Ccc	S271P	YBL031W	SHE1	+	Mitotic spindle protein; interacts with components of the Dam1 (DASH) complex, its effector Sli15p, and microtubule-associated protein Bim1p; also localizes to nuclear microtubules and to the bud neck in a ring-shaped structure; inhibits dynein function
2F2	C	G	INTRON					YDL191W	RPL35A	+	Ribosomal 60S subunit protein L35A; homologous to mammalian ribosomal protein L35 and bacterial L29; RPL35A has a paralog, RPL35B, that arose from the whole genome duplication
2F2	TTCTTAATTAAATTATCTTAATTAAATTA	T	INTERGENIC						N/A	N/A	N/A
2F6	A	C	DOWNSTREAM		59			YCR098C	GIT1	-	Plasma membrane permease, mediates uptake of glycerophosphoinositol and glycerophosphocholine as sources of the nutrients inositol and phosphate; expression and transport rate are regulated by phosphate and inositol availability
2F6	G	T	DOWNSTREAM		242			YBR012W-B	N/A	N/A	N/A
2F6	A	T	UPSTREAM		467			YOR183W	FYV12	+	Protein of unknown function, required for survival upon exposure to K1 killer toxin
2F6	G	A	NON_SYNONYMOUS_CODING	MISSENSE		aGt/aAt	S60N	YOR136W	IDH2	+	Subunit of mitochondrial NAD(+)-dependent isocitrate dehydrogenase, which catalyzes the oxidation of isocitrate to alpha-ketoglutarate in the TCA cycle; phosphorylated
2F6	T	C	NON_SYNONYMOUS_CODING	MISSENSE		aTa/aCa	I176T	YJR061W	N/A	+	Putative protein of unknown function; non-essential gene with similarity to Mnn4, a putative membrane protein involved in glycosylation; transcription repressed by Rm101p
2F6	G	A	SYNONYMOUS_CODING	SILENT		gcC/gcT	A1130	YBR140C	IRA1	-	GTPase-activating protein that negatively regulates RAS by converting it from the GTP- to the GDP-bound inactive form, required for reducing cAMP levels under nutrient limiting conditions, mediates membrane association of adenylate cyclase
2F6	C	T	SYNONYMOUS_CODING	SILENT		ggC/ggT	G48	YGL244W	RTF1	+	Subunit of RNAPII-associated chromatin remodeling Paf1 complex; regulates gene expression by directing cotranscriptional histone modification, influences transcription and chromatin structure through several independent functional domains; directly or indirectly regulates DNA-binding properties of Spt15p and relative activities of different TATA elements; involved in transcription elongation as d…
2F6	G	A	NON_SYNONYMOUS_CODING	MISSENSE		Ggg/Agg	G490R	YOR304W	ISW2	+	ATP-dependent DNA translocase involved in chromatin remodeling; ATPase component that, with Itc1p, forms a complex required for repression of a-specific genes, INO1, and early meiotic genes during mitotic growth
2F6	TTCTTAATTAAATTATCTTAATTAAATTA	T	INTERGENIC						N/A	N/A	N/A
2G4	G	T	DOWNSTREAM		242			YBR012W-B	N/A	N/A	N/A
2G4	A	G	NON_SYNONYMOUS_CODING	MISSENSE		aTa/aCa	I385T	YDR238C	SEC26	-	Essential beta-coat protein of the COPI coatomer, involved in ER-to-Golgi protein trafficking and maintenance of normal ER morphology; shares 43% sequence identity with mammalian beta-coat protein (beta-COP)
2G4	G	C	NON_SYNONYMOUS_CODING	MISSENSE		Gct/Cct	A74P	YLR359W	ADE13	+	Adenylosuccinate lyase, catalyzes two steps in the 'de novo' purine nucleotide biosynthetic pathway; expression is repressed by adenine and activated by Bas1p and Pho2p; mutations in human ortholog ADSL cause adenylosuccinase deficiency
2G4	G	T	STOP_GAINED	NONSENSE		taC/taA	Y400*	YFR015C	GSY1	-	Glycogen synthase; expression induced by glucose limitation, nitrogen starvation, environmental stress, and entry into stationary phase; GSY1 has a paralog, GSY2, that arose from the whole genome duplication
2G4	G	A	SYNONYMOUS_CODING	SILENT		tcC/tcT	S259	YMR055C	BUB2	-	Mitotic exit network regulator, forms GTPase-activating Bfa1p-Bub2p complex that binds Tem1p and spindle pole bodies, blocks cell cycle progression before anaphase in response to spindle and kinetochore damage
2G4	A	G	NON_SYNONYMOUS_CODING	MISSENSE		Tct/Cct	S1342P	YPL082C	MOT1	-	Essential abundant protein involved in regulation of transcription, removes Spt15p (TBP) from DNA via its C-terminal ATPase activity, forms a complex with TBP that binds TATA DNA with high affinity but with altered specificity
2G4	A	G	NON_SYNONYMOUS_CODING	MISSENSE		Ttc/Ctc	F10L	YOR387C	N/A	-	Putative protein of unknown function; regulated by the metal-responsive Aft1p transcription factor; highly inducible in zinc-depleted conditions; localizes to the soluble fraction
2G4	TTCTTAATTAAATTATCTTAATTAAATTA	T	INTERGENIC						N/A	N/A	N/A
2G5	T	A	UPSTREAM		241			YDR122W	KIN1	+	Serine/threonine protein kinase involved in regulation of exocytosis; localizes to the cytoplasmic face of the plasma membrane; closely related to Kin2p
2G5	T	A	NON_SYNONYMOUS_CODING	MISSENSE		aaT/aaA	N623K	YPL216W	N/A	+	Putative protein of unknown function; YPL216W is not an essential gene
2G5	C	T	STOP_GAINED	NONSENSE		Caa/Taa	Q70*	YLR403W	SFP1	+	Regulates transcription of ribosomal protein and biogenesis genes; regulates response to nutrients and stress, G2/M transitions during mitotic cell cycle and DNA-damage response, and modulates cell size; regulated by TORC1 and Mrs6p; sequence of zinc finger, ChIP localization data, and protein-binding microarray (PBM) data, and computational analyses suggest it binds DNA directly at highly active…
2G5	A	G	SYNONYMOUS_CODING	SILENT		gtA/gtG	V236	YBL089W	AVT5	+	Putative transporter, member of a family of seven S. cerevisiae genes (AVT1-7) related to vesicular GABA-glycine transporters
2G5	TTCTTAATTAAATTATCTTAATTAAATTA	T	INTERGENIC						N/A	N/A	N/A
2G9	A	G	UPSTREAM		138			YOL138C	RTC1	-	Subunit of the SEA (Seh1-associated) complex, a coatomer-related complex that associates dynamically with the vacuole; null mutation suppresses cdc13-1 temperature sensitivity; has N-terminal WD-40 repeats and a C-terminal RING motif
2G9	G	T	DOWNSTREAM		242			YBR012W-B	N/A	N/A	N/A
2G9	A	G	NON_SYNONYMOUS_CODING	MISSENSE		aTa/aCa	I385T	YDR238C	SEC26	-	Essential beta-coat protein of the COPI coatomer, involved in ER-to-Golgi protein trafficking and maintenance of normal ER morphology; shares 43% sequence identity with mammalian beta-coat protein (beta-COP)
2G9	C	T	SYNONYMOUS_CODING	SILENT		gaG/gaA	E1441	YER155C	BEM2	-	Rho GTPase activating protein (RhoGAP) involved in the control of cytoskeleton organization and cellular morphogenesis; required for bud emergence
2G9	C	T	NON_SYNONYMOUS_CODING	MISSENSE		Gcc/Acc	A2260T	YKR054C	DYN1	-	Cytoplasmic heavy chain dynein, microtubule motor protein, required for anaphase spindle elongation; involved in spindle assembly, chromosome movement, and spindle orientation during cell division, targeted to microtubule tips by Pac1p
2G9	C	G	SYNONYMOUS_CODING	SILENT		gcG/gcC	A589	YLR114C	AVL9	-	Conserved protein involved in exocytic transport from the Golgi; mutation is synthetically lethal with apl2 vps1 double mutation; member of a protein superfamily with orthologs in diverse organisms
2G9	C	T	SYNONYMOUS_CODING	SILENT		gtC/gtT	V165	YIL018W	RPL2B	+	Ribosomal 60S subunit protein L2B; homologous to mammalian ribosomal protein L2 and bacterial L2; RPL2B has a paralog, RPL2A, that arose from the whole genome duplication; expression is upregulated at low temperatures
2G9	A	G	NON_SYNONYMOUS_CODING	MISSENSE		Tat/Cat	Y916H	YOR116C	RPO31	-	RNA polymerase III largest subunit C160, part of core enzyme; similar to bacterial beta-prime subunit and to RPA190 and RPO21
2G9	C	T	INTERGENIC						N/A	N/A	N/A
2G9	TTCTTAATTAAATTATCTTAATTAAATTA	T	INTERGENIC						N/A	N/A	N/A
2H1	A	C	UPSTREAM		64			YPL110C	GDE1	-	Glycerophosphocholine (GroPCho) phosphodiesterase; hydrolyzes GroPCho to choline and glycerolphosphate, for use as a phosphate source and as a precursor for phosphocholine synthesis; may interact with ribosomes
2H1	T	A	DOWNSTREAM		108			SNR48	N/A	N/A	N/A
2H1	A	T	NON_SYNONYMOUS_CODING	MISSENSE		aAg/aTg	K641M	YDR351W	SBE2	+	Protein involved in the transport of cell wall components from the Golgi to the cell surface; required for bud growth
2H1	C	T	NON_SYNONYMOUS_CODING	MISSENSE		aGc/aAc	S224N	YMR282C	AEP2	-	Mitochondrial protein, likely involved in translation of the mitochondrial OLI1 mRNA; exhibits genetic interaction with the OLI1 mRNA 5'-untranslated leader
2H1	A	C	NON_SYNONYMOUS_CODING	MISSENSE		Att/Ctt	I1294L	YLR371W	ROM2	+	GDP/GTP exchange factor (GEF) for Rho1p and Rho2p; mutations are synthetically lethal with mutations in rom1, which also encodes a GEF; Rom2p localization to the bud surface is dependent on Ack1p
2H1	A	T	NON_SYNONYMOUS_CODING	MISSENSE		gAt/gTt	D152V	YDR427W	RPN9	+	Non-ATPase regulatory subunit of the 26S proteasome; has similarity to putative proteasomal subunits in other species; null mutant is temperature sensitive and exhibits cell cycle and proteasome assembly defects; protein abundance increases in response to DNA replication stress
2H1	G	C	SYNONYMOUS_CODING	SILENT		gtC/gtG	V253	YBR060C	ORC2	-	Subunit of the origin recognition complex, which directs DNA replication by binding to replication origins and is also involved in transcriptional silencing; interacts with Spp1p and with trimethylated histone H3; phosphorylated by Cdc28p
2H1	TTCTTAATTAAATTATCTTAATTAAATTA	T	INTERGENIC						N/A	N/A	N/A
2H4	C	G	NON_SYNONYMOUS_CODING	MISSENSE		gaC/gaG	D99E	YOR080W	DIA2	+	Origin-binding F-box protein; forms an SCF ubiquitin ligase complex with Skp1p and Cdc53p; plays a role in DNA replication; plays a role in transcription; required for correct assembly of RSC complex, correct RSC-mediated transcription regulation, and correct nucleosome positioning; involved in invasive and pseudohyphal growth
2H4	A	G	INTERGENIC						N/A	N/A	N/A
2H4	TTCTTAATTAAATTATCTTAATTAAATTA	T	INTERGENIC						N/A	N/A	N/A
2H6	G	T	DOWNSTREAM		17			YFR020W	N/A	+	Protein of unknown function; mRNA identified as translated by ribosome profiling data
2H6	C	G	UPSTREAM		132			YGR256W	GND2	+	6-phosphogluconate dehydrogenase (decarboxylating); catalyzes an NADPH regenerating reaction in the pentose phosphate pathway; required for growth on D-glucono-delta-lactone; GND2 has a paralog, GND1, that arose from the whole genome duplication
2H6	A	G	NON_SYNONYMOUS_CODING	MISSENSE		aTa/aCa	I385T	YDR238C	SEC26	-	Essential beta-coat protein of the COPI coatomer, involved in ER-to-Golgi protein trafficking and maintenance of normal ER morphology; shares 43% sequence identity with mammalian beta-coat protein (beta-COP)
2H6	T	G	NON_SYNONYMOUS_CODING	MISSENSE		Atg/Ctg	M1737L	YLR106C	MDN1	-	Huge dynein-related AAA-type ATPase (midasin), forms extended pre-60S particle with the Rix1 complex (Rix1p-Ipi1p-Ipi3p); acts in removal of ribosomal biogenesis factors at successive steps of pre-60S assembly and export from nucleus
2H6	G	T	STOP_GAINED	NONSENSE		Gaa/Taa	E64*	YIL148W	RPL40A	+	Ubiquitin-ribosomal 60S subunit protein L40A fusion protein; cleaved to yield ubiquitin and ribosomal protein L40A; ubiquitin may facilitate assembly of the ribosomal protein into ribosomes; homologous to mammalian ribosomal protein L40, no bacterial homolog; RPL40A has a paralog, RPL40B, that arose from the whole genome duplication
2H6	C	T	SYNONYMOUS_CODING	SILENT		gaG/gaA	E1441	YER155C	BEM2	-	Rho GTPase activating protein (RhoGAP) involved in the control of cytoskeleton organization and cellular morphogenesis; required for bud emergence
2H6	G	GA	FRAME_SHIFT			tcg/Atcg	S392I?	YOL076W	MDM20	+	Non-catalytic subunit of the NatB N-terminal acetyltransferase, which catalyzes N-acetylation of proteins with specific N-terminal sequences; involved in mitochondrial inheritance and actin assembly
2H6	TTCTTAATTAAATTATCTTAATTAAATTA	T	INTERGENIC						N/A	N/A	N/A
R1	C	T	NON_SYNONYMOUS_CODING	MISSENSE		gCa/gTa	A601V	YKR099W	BAS1	+	Myb-related transcription factor involved in regulating basal and induced expression of genes of the purine and histidine biosynthesis pathways; also involved in regulation of meiotic recombination at specific genes
R3	T	C	UPSTREAM		173			YJR115W	N/A	+	Putative protein of unknown function; YJR115W has a paralog, ECM13, that arose from the whole genome duplication
R3	T	C	NON_SYNONYMOUS_CODING	MISSENSE		aAc/aGc	N70S	YLR286C	CTS1	-	Endochitinase, required for cell separation after mitosis; transcriptional activation during the G1 phase of the cell cycle is mediated by transcription factor Ace2p
R3	T	C	NON_SYNONYMOUS_CODING	MISSENSE		Tat/Cat	Y148H	YLR342W	FKS1	+	Catalytic subunit of 1,3-beta-D-glucan synthase, functionally redundant with alternate catalytic subunit Gsc2p; binds to regulatory subunit Rho1p; involved in cell wall synthesis and maintenance; localizes to sites of cell wall remodeling
R3	G	C	UPSTREAM		227			YMR306C-A	N/A	-	Dubious open reading frame unlikely to encode a functional protein, based on available experimental and comparative sequence data
R3	A	G	UPSTREAM		67			YNR004W	SWM2	+	Putative protein of unknown function; haploid disruptant exhibits cold-sensitive growth and elongated buds
R3	A	G	NON_SYNONYMOUS_CODING	MISSENSE		gAa/gGa	E34G	YOR236W	DFR1	+	Dihydrofolate reductase involved in tetrahydrofolate biosynthesis; required for respiratory metabolism
R3	TA	T	INTERGENIC						N/A	N/A	N/A
R4	T	C	NON_SYNONYMOUS_CODING	MISSENSE		Tat/Cat	Y148H	YLR342W	FKS1	+	Catalytic subunit of 1,3-beta-D-glucan synthase, functionally redundant with alternate catalytic subunit Gsc2p; binds to regulatory subunit Rho1p; involved in cell wall synthesis and maintenance; localizes to sites of cell wall remodeling
R4	A	G	UPSTREAM		67			YNR004W	SWM2	+	Putative protein of unknown function; haploid disruptant exhibits cold-sensitive growth and elongated buds
R4	TA	T	INTERGENIC						N/A	N/A	N/A
R4	GA	G	FRAME_SHIFT			agg/	R586	YLR403W	SFP1	+	Regulates transcription of ribosomal protein and biogenesis genes; regulates response to nutrients and stress, G2/M transitions during mitotic cell cycle and DNA-damage response, and modulates cell size; regulated by TORC1 and Mrs6p; sequence of zinc finger, ChIP localization data, and protein-binding microarray (PBM) data, and computational analyses suggest it binds DNA directly at highly active…
R5	C	T	NON_SYNONYMOUS_CODING	MISSENSE		gGt/gAt	G137D	YLR058C	SHM2	-	Cytosolic serine hydroxymethyltransferase, converts serine to glycine plus 5,10 methylenetetrahydrofolate; major isoform involved in generating precursors for purine, pyrimidine, amino acid, and lipid biosynthesis
R5	T	C	NON_SYNONYMOUS_CODING	MISSENSE		Tat/Cat	Y148H	YLR342W	FKS1	+	Catalytic subunit of 1,3-beta-D-glucan synthase, functionally redundant with alternate catalytic subunit Gsc2p; binds to regulatory subunit Rho1p; involved in cell wall synthesis and maintenance; localizes to sites of cell wall remodeling
R5	A	G	UPSTREAM		67			YNR004W	SWM2	+	Putative protein of unknown function; haploid disruptant exhibits cold-sensitive growth and elongated buds
R5	TA	T	INTERGENIC						N/A	N/A	N/A
R6	C	T	START_LOST	MISSENSE		atG/atA	M1I	YBR052C	RFS1	-	Protein of unknown function; member of a flavodoxin-like fold protein family that includes Pst2p and Ycp4p; green fluorescent protein (GFP)-fusion protein localizes to the cytoplasm in a punctate pattern
R6	A	G	SYNONYMOUS_CODING	SILENT		gcT/gcC	A145	YBR092C	PHO3	-	Constitutively expressed acid phosphatase similar to Pho5p; brought to the cell surface by transport vesicles; hydrolyzes thiamin phosphates in the periplasmic space, increasing cellular thiamin uptake; expression is repressed by thiamin
R6	A	G	SYNONYMOUS_CODING	SILENT		gaT/gaC	D144	YBR092C	PHO3	-	Constitutively expressed acid phosphatase similar to Pho5p; brought to the cell surface by transport vesicles; hydrolyzes thiamin phosphates in the periplasmic space, increasing cellular thiamin uptake; expression is repressed by thiamin
R6	C	T	NON_SYNONYMOUS_CODING	MISSENSE		Gat/Aat	D144N	YBR092C	PHO3	-	Constitutively expressed acid phosphatase similar to Pho5p; brought to the cell surface by transport vesicles; hydrolyzes thiamin phosphates in the periplasmic space, increasing cellular thiamin uptake; expression is repressed by thiamin
R6	C	T	SYNONYMOUS_CODING	SILENT		gaG/gaA	E142	YBR092C	PHO3	-	Constitutively expressed acid phosphatase similar to Pho5p; brought to the cell surface by transport vesicles; hydrolyzes thiamin phosphates in the periplasmic space, increasing cellular thiamin uptake; expression is repressed by thiamin
R6	A	G	SYNONYMOUS_CODING	SILENT		aaT/aaC	N137	YBR092C	PHO3	-	Constitutively expressed acid phosphatase similar to Pho5p; brought to the cell surface by transport vesicles; hydrolyzes thiamin phosphates in the periplasmic space, increasing cellular thiamin uptake; expression is repressed by thiamin
R6	T	C	NON_SYNONYMOUS_CODING	MISSENSE		Aat/Gat	N134D	YBR092C	PHO3	-	Constitutively expressed acid phosphatase similar to Pho5p; brought to the cell surface by transport vesicles; hydrolyzes thiamin phosphates in the periplasmic space, increasing cellular thiamin uptake; expression is repressed by thiamin
R6	T	G	NON_SYNONYMOUS_CODING	MISSENSE		Atc/Ctc	I110L	YJR124C	N/A	-	Putative protein of unknown function; expression induced under calcium shortage
R6	G	C	NON_SYNONYMOUS_CODING	MISSENSE		gCg/gGg	A43G	YLR348C	DIC1	-	Mitochondrial dicarboxylate carrier, integral membrane protein, catalyzes a dicarboxylate-phosphate exchange across the inner mitochondrial membrane, transports cytoplasmic dicarboxylates into the mitochondrial matrix
R6	G	C	NON_SYNONYMOUS_CODING	MISSENSE		Gct/Cct	A536P	YNL275W	BOR1	+	Boron efflux transporter of the plasma membrane; binds HCO3-, I-, Br-, NO3- and Cl-; has similarity to the characterized boron efflux transporter A. thaliana BOR1
R6	G	T	NON_SYNONYMOUS_CODING	MISSENSE		Cta/Ata	L308I	YPR128C	ANT1	-	Peroxisomal adenine nucleotide transporter; involved in beta-oxidation of medium-chain fatty acid; required for peroxisome proliferation
R7	A	AGTG	CODON_CHANGE_PLUS_CODON_INSERTION			act/acCACt	T246TT	YLR058C	SHM2	-	Cytosolic serine hydroxymethyltransferase, converts serine to glycine plus 5,10 methylenetetrahydrofolate; major isoform involved in generating precursors for purine, pyrimidine, amino acid, and lipid biosynthesis
R8	G	A	NON_SYNONYMOUS_CODING	MISSENSE		Cct/Tct	P221S	YBR150C	TBS1	-	Putative protein of unknown function; the authentic, non-tagged protein is detected in highly purified mitochondria in high-throughput studies; TBS1 has a paralog, HAL9, that arose from the whole genome duplication
R8	T	C	INTERGENIC						N/A	N/A	N/A
R8	T	A	NON_SYNONYMOUS_CODING	MISSENSE		cTa/cAa	L388Q	YDL022W	GPD1	+	NAD-dependent glycerol-3-phosphate dehydrogenase; key enzyme of glycerol synthesis, essential for growth under osmotic stress; expression regulated by high-osmolarity glycerol response pathway; homolog of Gpd2p; protein abundance increases in response to DNA replication stress
R8	G	A	NON_SYNONYMOUS_CODING	MISSENSE		Ggt/Agt	G95S	YIL124W	AYR1	+	NADPH-dependent 1-acyl dihydroxyacetone phosphate reductase found in lipid particles, ER, and mitochondrial outer membrane; involved in phosphatidic acid biosynthesis; required for spore germination; capable of metabolizing steroid hormones
R8	A	T	NON_SYNONYMOUS_CODING	MISSENSE		gaT/gaA	D37E	YIL047C	SYG1	-	Plasma membrane protein of unknown function; truncation and overexpression suppresses lethality of G-alpha protein deficiency
R8	G	T	DOWNSTREAM		126			SNR69	N/A	N/A	N/A
R8	A	G	UPSTREAM		238			ETS2-1	N/A	N/A	N/A
R8	G	A	NON_SYNONYMOUS_CODING	MISSENSE		Ggt/Agt	G107S	YML070W	DAK1	+	Dihydroxyacetone kinase, required for detoxification of dihydroxyacetone (DHA); involved in stress adaptation
R9	C	A	NON_SYNONYMOUS_CODING	MISSENSE		Gcc/Tcc	A12S	YDR447C	RPS17B	-	Ribosomal protein 51 (rp51) of the small (40s) subunit; homologous to mammalian ribosomal protein S17, no bacterial homolog; RPS17B has a paralog, RPS17A, that arose from the whole genome duplication; protein abundance increases in response to DNA replication stress
R9	T	A	UPSTREAM		143			YER178W	PDA1	+	E1 alpha subunit of the pyruvate dehydrogenase (PDH) complex, catalyzes the direct oxidative decarboxylation of pyruvate to acetyl-CoA; phosphorylated; regulated by glucose
R9	C	T	UPSTREAM		142			YER178W	PDA1	+	E1 alpha subunit of the pyruvate dehydrogenase (PDH) complex, catalyzes the direct oxidative decarboxylation of pyruvate to acetyl-CoA; phosphorylated; regulated by glucose
R9	G	C	UPSTREAM		33			YIL037C	PRM2	-	Pheromone-regulated protein, predicted to have 4 transmembrane segments and a coiled coil domain; regulated by Ste12p; required for efficient nuclear fusion
R9	C	T	NON_SYNONYMOUS_CODING	MISSENSE		aCt/aTt	T32I	YMR128W	ECM16	+	Essential DEAH-box ATP-dependent RNA helicase specific to the U3 snoRNP, predominantly nucleolar in distribution, required for 18S rRNA synthesis
R9	C	T	SYNONYMOUS_CODING	SILENT		aaG/aaA	K60	YMR145C	NDE1	-	Mitochondrial external NADH dehydrogenase, a type II NAD(P)H:quinone oxidoreductase that catalyzes the oxidation of cytosolic NADH; Nde1p and Nde2p provide cytosolic NADH to the mitochondrial respiratory chain
R9	T	G	UPSTREAM		264			YNR074C	AIF1	-	Mitochondrial cell death effector that translocates to the nucleus in response to apoptotic stimuli, homolog of mammalian Apoptosis-Inducing Factor, putative reductase

## Sheet: Supp table 2
Organism	PPAT accesion number	AA	DNA sequence	Strain
Pyrolobus fumarii 1A	AEM38244	416	CDS_Pfm_AEM38244_NAgmon_COy_1	NAY1217
Sulfolobus solfataricus P2	AAK40942	404	CDS_Sso_purF-2_AAK40942_NAgmon_COy_1	NAY1214
Methanobrevibacter smithii ATCC 35061	ABQ87909	480	CDS_Msi_ABQ87909_NAgmon_COy_1	NAY1234
Neisseria meningitidis Z2491	CAM08127	514	CDS_Nme_PurF_CAM08127_NAgmon_COy_1	NAY1239
Acinetobacter baumannii ATCC 17978	ABO12674	513	CDS_Aba_ABO12674_NAgmon_COy_1	NAY1238
Escherichia coli str. K-12 substr. MG1655	NP_416815.1	505	CDS_Eco_PurF_NP_416815.1_NAgmon_COy_1	NAY1103
Klebsiella pneumoniae subsp. pneumoniae MGH 78578	ABR78119	505	CDS_Kpn_purF_ABR78119_NAgmon_COy_1	NAY1240
Neurospora crassa OR74A	XP_960840	546	CDS_Ncr_ad-7_XP_960840_NAgmon_COy_1	NAY1213
Ustilago maydis 521	XP_011392402	596	CDS_Uma_XP_011392402_NAgmon_COy_1	NAY1216
Schizosaccharomyces pombe 972h- (fission yeast)	NP_594961.1	533	CDS_Spo_ade4_NP_594961.1_NAgmon_COy_1	NAY1069
Saccharomyces cerevisiae S288c (budding yeast)	NP_014029.1	510	CDS_Sce_ADE4_NP_014029.1_Neta_Agmon_COy_1	NAY1068
Candida albicans SC5314	XP_716541	541	CDS_Cal_ADE4_XP_716541_NAgmon_COy_1	NAY1237
Halobacterium salinarum NRC-1	AAG19793	490	CDS_Hsa_purF_AAG19793_NAgmon_COy_1	NAY1232
Sulfolobus solfataricus P2	AAK40941	450	CDS_Sso_purF-1_AAK40941_NAgmon_COy_1	NAY1211
Pyrococcus furiosus DSM 3638	AAL80278	449	CDS_Pfu_AAL80278_NAgmon_COy_1	NAY1226
Pyrolobus fumarii 1A	AEM39246	446	CDS_Pfm_AEM39246_NAgmon_COy_1	NAY1220
Ignicoccus hospitalis KIN4/I	ABU82082	432	CDS_Iho_ABU82082_NAgmon_COy_1	NAY1223
Bacillus subtilis QB928	AFQ56569	476	CDS_Bsu_purF_AFQ56569_NAgmon_COy_1	NAY1219
Streptococcus pyogenes M1 GAS	NP_268443	484	CDS_Spy_PurF_NP_268443_NAgmon_COy_1	NAY1241
Listeria monocytogenes EGD-e	NP_465293	475	CDS_Lmo_PurF_NP_465293_NAgmon_COy_1	NAY1222
Oryza sativa Japonica Group (Japanese rice)	XP_015622077	624	CDS_Osa_XP_015622077_NAgmon_COy_1	NAY1235
Oryza sativa Japonica Group (Japanese rice)	XP_015640464	541	CDS_Osa_XP_015640464_NAgmon_COy_1	NAY1236
Arabidopsis thaliana	NP_195599	532	CDS_Ath_ASE3_NP_195599_NAgmon_COy_1	NAY1070
Arabidopsis thaliana	NP_179247	566	CDS_Ath_ASE1_NP_179247_NAgmon_COy_1	NAY1071
Arabidopsis thaliana	NP_195200	561	CDS_Ath_ASE2_NP_195200 _NAgmon_COy_1	NAY1072
Phaseolus vulgaris (common bean)	XP_007135910	575	CDS_Pvu_XP_007135910_NAgmon_COy_1	NAY1210
Phaseolus vulgaris (common bean)	XP_007132548	558	CDS_Pvu_XP_007132548_NAgmon_COy_1	NAY1228
Phaseolus vulgaris (common bean)	XP_007133325	553	CDS_Pvu_XP_007133325_NAgmon_COy_1	NAY1231
Mycobacterium tuberculosis H37Rv (TB)	NP_215323	527	CDS_Mtu_PurF_NP_215323_NAgmon_COy_1	NAY1229
Streptomyces coelicolor A3(2)	NP_628267	530	CDS_Sco_PurF_NP_628267_NAgmon_COy_1	NAY1225
Ascaris suum	ERG86174.1	488	CDS_Asu_ERG86174.1_Neta_Agmon_COy_1	NAY1339
Ascaris suum	ERG86579.1	506	CDS_Asu_ERG86579.1_Neta_Agmon_COy_1	NAY1340
Caenorhabditis remanei	XP_003106084.1	449	CDS_Cre_XP_003106084.1_Neta_Agmon_COy_1	NAY1341
Caenorhabditis elegans	NP_497958	480	CDS_Cel_ppat-1_NP_497958_NAgmon_COy_1	NAY1073
Caenorhabditis briggsae	XP_002642074.1	480	CDS_Cbr_XP_002642074.1_Neta_Agmon_COy_1	NAY1342
Ancylostoma ceylanicum	EYC20715.1	486	CDS_Ace_Acey_s0021.g387_EYC20715.1_Neta_Agmon_COy_1	NAY1343
Dictyocaulus viviparus	KJH53093.1	487	CDS_Dvi_KJH53093.1_Neta_Agmon_COy_1	NAY1344
Pediculus humanus corporis (human body louse)	XP_002429378	497	CDS_Phu_XP_002429378_NAgmon_COy_1	NAY1224
Apis mellifera (honey bee)	XP_396074	525	CDS_Ame_XP_396074_NAgmon_COy_1	NAY1221
Anopheles gambiae str. PEST (mosquito)	XP_003436931	543	CDS_Aga_XP_003436931_NAgmon_COy_1	NAY1218
Drosophila melanogaster (Fruit fly)	NP_523949	547	CDS_Dme_Prat2_NP_523949 _NAgmon_COy_1	NAY1074
Drosophila melanogaster (Fruit fly)	NP_001246972	546	CDS_Dme_Prat_NP_001246972_NAgmon_COy_1	NAY1075
Strongylocentrotus purpuratus (purple sea urchin)	XP_780199	520	CDS_Spu_XP_780199_NAgmon_COy_1	NAY1215
Latimeria chalumnae (coelacanth)	XP_006000233	444	CDS_Lch_PPAT_XP_006000233_NAgmon_COy_1	NAY1212
Callorhinchus milii (elephant shark)	XP_007890966.1	513	CDS_Cmi_ppat_XP_007890966.1_Neta_Agmon_COy_1	NAY1345
Tetraodon nigroviridis (spotted green pufferfish)	CAG10958	505	CDS_Tni_CAG10958_Neta_Agmon_COy_1	NAY1346
Danio rerio (zebrafish)	NP_001076346.2	508	CDS_Dre_ppat_NP_001076346.2_NAgmon_COy_1	NAY1076
Salmo salar (Atlantic salmon)	NP_001133427	509	CDS_Ssa_pur1_NP_001133427_Neta_Agmon_COy_1	NAY1347
Nanorana parkeri (Frog)	XP_018421349.1	514	CDS_Npa_PPAT_XP_018421349.1_Neta_Agmon_COy_1	NAY1348
Xenopus tropicalis (western clawed frog)	NP_989313	508	CDS_Xtr_ppat_NP_989313_Neta_Agmon_COy_1	NAY1349
Xenopus laevis (African clawed frog)	NP_001083491	508	CDS_Xla_ppat_NP_001083491_NAgmon_COy_1	NAY1077
Ornithorhynchus anatinus (platypus)	XP_007657035	481	CDS_Oan_PPAT_XP_007657035_NAgmon_COy_1	NAY1227
Sus scrofa (Pig)	XP_003482444.1	539	CDS_Ssc_PPAT_XP_003482444.1_NAgmon_COy_1	NAY1079
Camelus ferus (Wild Bactrian camel)	XP_006177389	540	CDS_Cfe_PPAT_XP_006177389_Neta_Agmon_COy_1	NAY1350
Balaenoptera acutorostrata scammoni (minke whale)	XP_007165345	540	CDS_Bac_PPAT_XP_007165345_Neta_Agmon_COy_1	NAY1351
Homo sapiens (human)	NP_002694.3	517	CDS_Hsa_PPAT_NP_002694.3_Neta_Agmon_COy_1	NAY1352
Pan troglodytes (chimpanzee)	XP_001140991	517	CDS_Ptr_PPAT_XP_001140991_Neta_Agmon_COy_1	NAY1353
Mus musculus (mouse)	NP_742158.1	517	CDS_Mmu_Ppat_NP_742158.1_NAgmon_COy_1	NAY1081
Loxodonta africana (African savanna elephant)	XP_003415939	516	CDS_Laf_PPAT_XP_003415939_Neta_Agmon_COy_1	NAY1354
Protobothrops mucrosquamatus (snake)	XP_015682066.1	510	CDS_Pmu_PPAT_XP_015682066.1_Neta_Agmon_COy_1	NAY1355
Taeniopygia guttata (Zebra finch)	XP_012428943	518	CDS_Tgu_PPAT_XP_012428943_NAgmon_COy_1	NAY1230
Corvus cornix cornix (hooded crow)	XP_010400453	507	CDS_Cco_PPAT_XP_010400453_NAgmon_COy_1	NAY1233
Chelonia mydas (green sea turtle)	XP_007071107	444	CDS_Cmy_PPAT_XP_007071107_Neta_Agmon_COy_1	NAY1356
Lepidothrix coronata (blue-crowned manakin)	XP_017663186.1	508	CDS_Lco_PPAT_XP_017663186.1_Neta_Agmon_COy_1	NAY1358
Ficedula albicollis (colored flycatcher)	XP_005045370.1	508	CDS_Fal_PPAT_XP_005045370.1_Neta_Agmon_COy_1	NAY1357
Alligator mississippiensis (American Alligator)	XP_006262433	510	CDS_Ami_PPAT_XP_006262433_NAgmon_COy_1	NAY1209
Gallus gallus (chicken)	NP_001004401.1	510	CDS_Gga_PPAT_NP_001004401.1_NAgmon_COy_1	NAY1078
Amazona aestiva (Turquoise-fronted amazon)	KQL60058.1	509	CDS_Aae_KQL60058.1_Neta_Agmon_COy_1	NAY1359

## Sheet: Supp table 3
				WT																ade4::PPAT
				SCD+A				SCD–A												SCD+A				SCD–A
SYNERGI FUSION (NH4OAc)	MW	Infusion	Fragment					1 h				3 h				6 h								1 h				3 h				6 h
FMN	456.1	456.9	243.2	0.000687428	0.00071391	0.000654572	0.000679789	0.000487845	0.000460993	0.00043469	0.000410764	0.000349137	0.000355478	0.000298825	0.000304252	0.000258813	0.000265631	0.000233927	0.000240089	0.000414101	0.00039548	0.000360874	0.000344647	0.000369515	0.000345214	0.000396636	0.000370552	0.00034438	0.000371587	0.000358931	0.000387287	0.00020282	0.000220604	0.000289878	0.000315295
FMN		456.9	172.3	0.000415982	0.000432007	0.000431991	0.000448634	0.000293344	0.000277198	0.00031628	0.000298871	0.000210397	0.000214218	0.000197438	0.000201024	0.000165962	0.000170334	0.000132895	0.000136396	0.000241354	0.000230502	0.000215269	0.00020559	0.000238862	0.000223153	0.000208416	0.000194709	0.000223119	0.000240746	0.000208568	0.000225045	0.00010702	0.000116404	0.000172605	0.00018774
FAD	785.2	785.9	348.1	0.00035429	0.000367938	0.000305555	0.000317326	0.000139498	0.00013182	0.00014256	0.000134713	9.91e-05	0.0001009	9.22392e-05	9.39146e-05	9.28511e-05	9.5297e-05	8.85968e-05	9.09307e-05	0.00040675	0.00038846	0.000316942	0.00030269	0.000314208	0.000293544	0.000335242	0.000313195	0.00015198	0.000163987	0.000194017	0.000209345	9.23477e-05	0.000100445	0.00020151	0.000219179
FAD		785.9	136	0.00035664	0.000370379	0.000274604	0.000285183	0.000188123	0.000177768	0.000137886	0.000130296	6.51011e-05	6.62835e-05	7.21143e-05	7.34242e-05	6.80664e-05	6.98595e-05	0.000110357	0.000113265	0.000485159	0.000463344	0.000318197	0.000303889	0.000393561	0.000367679	0.000417639	0.000390173	0.000250605	0.000270403	0.000245755	0.00026517	0.000154488	0.000168034	0.000288226	0.000313498
acetyl-CoA	809	809.9	303.2	0.00101645	0.00105561	0.000935103	0.000971127	0.00033081	0.000312601	0.000514929	0.000486586	0.000236315	0.000240608	0.00024775	0.00025225	0.00143298	0.00147073	0.00048806	0.000500917	0.00115777	0.00110571	0.000759405	0.000725258	0.00059956	0.00056013	0.00031747	0.000296592	8.89244e-05	9.59496e-05	7.39689e-05	7.98126e-05	5.92924e-05	6.44913e-05	7.93653e-05	8.63243e-05
acetyl-CoA		809.9	159.2	0.000248531	0.000258106	0.000300945	0.000312539	6.93505e-05	6.55333e-05	9.27028e-05	8.76002e-05	0.000111297	0.000113318	6.86077e-05	6.98538e-05	0.000271973	0.000279138	0.000158542	0.000162718	0.000273208	0.000260923	0.00023347	0.000222972	0.000144279	0.000134791	8.48203e-05	7.92422e-05	1.81082e-05	1.95388e-05	9.86252e-06	1.06417e-05	1.1824e-05	1.28607e-05	2.28764e-05	2.48822e-05
NADP	743.1	743.9	136	0.000828438	0.000860353	0.000547892	0.000568999	0.00125947	0.00119014	0.00113736	0.00107476	0.00100625	0.00102452	0.000991	0.001009	0.00100893	0.00103551	0.000808252	0.000829543	0.00105363	0.00100625	0.000947687	0.000905074	0.0013466	0.00125805	0.000920906	0.000860344	0.000586901	0.000633267	0.0006734	0.0007266	0.000330553	0.000359537	0.000649953	0.000706943
NADP		743.9	232.1	5.37604e-05	5.58314e-05	4.41869e-05	4.58892e-05	9.64529e-05	9.11439e-05	0.000124642	0.000117782	7.21143e-05	7.34241e-05	8.00423e-05	8.14961e-05	8.26156e-05	8.47918e-05	5.67331e-05	5.82276e-05	7.41216e-05	7.07886e-05	0.0001023	9.77e-05	0.000107408	0.000100344	8.15891e-05	7.62234e-05	5.42439e-05	5.85292e-05	4.31687e-05	4.65792e-05	3.95283e-05	4.29942e-05	4.53398e-05	4.93153e-05
ADP	427	428.046	136	0.00822563	0.00854251	0.00565672	0.00587464	0.0117178	0.0110729	0.00989349	0.00934893	0.00952885	0.00970192	0.00830915	0.00846008	0.0106742	0.0109554	0.00955913	0.00981094	0.0116389	0.0111156	0.00903755	0.00863117	0.00509786	0.0047626	0.00415216	0.00387909	0.000808403	0.000872269	0.000873076	0.00094205	0.000579115	0.000629894	0.0011975	0.0013025
ADP		428.046	119	0.00106933	0.00111053	0.000717791	0.000745443	0.00169789	0.00160443	0.00128537	0.00121462	0.00112822	0.00114871	0.00122732	0.00124961	0.00152071	0.00156077	0.00123569	0.00126824	0.00148243	0.00141577	0.00126777	0.00121076	0.000612384	0.000572112	0.000548505	0.000512433	0.000162489	0.000175326	0.000118027	0.000127351	7.46549e-05	8.12009e-05	0.00016765	0.00018235
TPP	425	425.037	122	0.00268508	0.00278852	0.00031675	0.000328952	0.00900759	0.00851179	0.00880287	0.00831834	0.00665495	0.00677582	0.00638814	0.00650417	0.00753044	0.00772881	0.00749965	0.0076972	0.00501086	0.00478554	0.00461919	0.00441148	0.00775901	0.00724874	0.00676947	0.00632428	0.00295876	0.0031925	0.00341146	0.00368097	0.00205409	0.0022342	0.00354295	0.0038536
TPP		425.037	304.2	0.00035429	0.000367938	2.71312e-05	2.81764e-05	0.00117178	0.00110729	0.00112957	0.0010674	0.000876654	0.000892577	0.000884277	0.000900338	0.000972378	0.000997993	0.000870425	0.000893354	0.000716713	0.000684485	0.000562964	0.00053765	0.000977891	0.000913581	0.000912828	0.000852797	0.000413094	0.000445729	0.000480192	0.000518128	0.000229575	0.000249704	0.000476522	0.000518305
asparagine	132.1	133.05	73.9	0.00321975	0.00334378	0.00253532	0.00263299	0.00348347	0.00329173	0.00243053	0.00229675	0.00184478	0.00187829	0.00186003	0.00189382	0.00285864	0.00293395	0.00217606	0.00223339	0.0030935	0.0029544	0.00189537	0.00181015	0.00261305	0.00244121	0.00163986	0.00153202	0.00145513	0.00157008	0.00148746	0.00160497	0.000983892	0.00107016	0.00149481	0.00162588
UDP	404	404.915	96.9	0.00153937	0.00159867	0.00242337	0.00251672	0.00117178	0.00110729	0.00116073	0.00109684	0.00137215	0.00139708	0.00116633	0.00118752	0.00188627	0.00193596	0.00184188	0.0018904	0.00191736	0.00183114	0.00182006	0.00173822	0.00182753	0.00170735	0.00168833	0.0015773	0.000573158	0.000618439	0.00051657	0.00055738	0.000388378	0.000422432	0.000642521	0.000698859
UDP		404.915	69.1	0.000141598	0.000147053	0.000208093	0.00021611	0.000104424	9.86765e-05	9.03657e-05	8.53918e-05	0.000130355	0.000132722	0.000110535	0.000112542	0.0001974	0.0002026	0.00018108	0.00018585	0.000168458	0.000160883	0.000151253	0.000144452	0.000169127	0.000158005	0.000172064	0.000160748	4.81e-05	5.19e-05	4.51897e-05	4.87598e-05	3.28827e-05	3.57659e-05	6.68122e-05	7.26705e-05
UDP-glucose	566	584.031	405.1	0.00052174	0.000541839	0.000763887	0.000793315	0.000349941	0.000330679	0.000356789	0.00033715	0.000373531	0.000380315	0.000397925	0.000405152	0.000604629	0.000620556	0.00056189	0.000576692	0.000573983	0.000548173	0.00067154	0.000641343	0.000532229	0.000497228	0.000471762	0.000440737	0.000130961	0.000141308	0.000137429	0.000148286	0.000109609	0.00011922	0.000184993	0.000201214
UDP-glucose		584.031	97	0.00072268	0.000750521	0.00100754	0.00104636	0.000500599	0.000473045	0.000571797	0.000540324	0.000542001	0.000551845	0.000484828	0.000493634	0.000840778	0.000862926	0.000767062	0.000787268	0.000857605	0.000819042	0.000815889	0.000779202	0.000796741	0.000744344	0.000583241	0.000544884	0.000173807	0.000187538	0.000210993	0.000227662	0.000190737	0.000207461	0.000265928	0.000289245
UDP-N-acetylglucosamine	607	608.047	204.1	0.00216217	0.00224546	0.00258141	0.00268086	0.00127541	0.00120521	0.00102051	0.000964338	0.000945261	0.000962431	0.000907146	0.000923623	0.00174736	0.00179338	0.00141444	0.0014517	0.00230328	0.00219971	0.00230332	0.00219975	0.00177944	0.00166242	0.00159947	0.00149428	0.000781726	0.000843484	0.000717862	0.000774575	0.000491083	0.000534142	0.000710241	0.000772517
UDP-N-acetylglucosamine		608.047	138	0.00166275	0.00172681	0.00201508	0.00209271	0.000956558	0.000903907	0.000942608	0.000890725	0.000830915	0.000846008	0.000838538	0.000853769	0.001316	0.00135067	0.00111912	0.0011486	0.00192961	0.00184284	0.00163806	0.0015644	0.00142676	0.00133293	0.00131673	0.00123014	0.000609536	0.000657691	0.000540013	0.000582676	0.000476411	0.000518184	0.000620222	0.000674605
TMP	322	323.079	81	8.34314e-05	8.66455e-05	7.96813e-05	8.2751e-05	6.56836e-05	6.20683e-05	6.0919e-05	5.75659e-05	9.60508e-05	9.77954e-05	6.16707e-05	6.27908e-05	0.000122827	0.000126062	0.000112689	0.000115657	5.42741e-05	5.18336e-05	5.85558e-05	5.59228e-05	5.3784e-05	5.0247e-05	5.67084e-05	5.29791e-05	2.71623e-05	2.93082e-05	2.34437e-05	2.52958e-05	2.50288e-05	2.72234e-05	4.91388e-05	5.34474e-05
TMP		323.079	53	0.000449472	0.000466787	0.000534721	0.000555321	0.000499004	0.000471538	0.000481431	0.000454932	0.000516082	0.000525456	0.000513033	0.000522351	0.000711371	0.00073011	0.000948142	0.000973118	0.000412875	0.00039431	0.000410455	0.000391999	0.00043925	0.000410363	0.000292428	0.000273197	0.000168148	0.000181432	0.000177849	0.000191899	0.000230438	0.000250643	0.000458353	0.000498543
glucosamine	179.1	180.15	162.2	0.0218567	0.0226987	0.0181752	0.0188754	0.0317258	0.0299796	0.0638792	0.0603632	0.0535902	0.0545636	0.0487115	0.0495962	0.0399187	0.0409702	0.0475625	0.0488154	0.0249931	0.0238692	0.0404179	0.0386005	0.0416005	0.0388646	0.0619592	0.0578845	0.0453514	0.0489343	0.0447047	0.0482365	0.0590335	0.0642097	0.0538462	0.0585676
glucosamine		180.15	72.2	0.000126322	0.000131189	0.00013829	0.000143617	0.00018892	0.000178522	0.000359126	0.000339359	0.000285865	0.000291058	0.000242414	0.000246817	0.00022372	0.000229613	0.000327187	0.000335805	0.000153756	0.000146842	0.000239118	0.000228366	0.000226037	0.000211172	0.00036917	0.000344892	0.000249797	0.000269531	0.000269198	0.000290465	0.000365076	0.000397086	0.00029731	0.000323379
threonine	119.1	120.115	74	0.105758	0.109832	0.0862666	0.0895899	0.0143484	0.0135586	0.0105946	0.0100115	0.00405548	0.00412914	0.00420031	0.00427661	0.00957755	0.00982985	0.00754627	0.00774506	0.0937239	0.0895096	0.070292	0.0671313	0.0135462	0.0126553	0.00896672	0.00837703	0.0030396	0.00327973	0.0030396	0.00327973	0.00181243	0.00197135	0.0029731	0.00323379
threonine		120.115	56	0.0119272	0.0123866	0.010273	0.0106687	0.00110801	0.00104703	0.000833546	0.000787666	0.00037658	0.00038342	0.000432991	0.000440855	0.000870022	0.000892941	0.000738307	0.000757756	0.0113939	0.0108816	0.00822166	0.00785196	0.000977891	0.000913581	0.00073107	0.000682992	0.000249797	0.000269531	0.000243329	0.000262553	0.000161393	0.000175544	0.000255191	0.000277567
N-acetylglucosamine-1-phosphate		302.102	138.1	2.96123e-05	3.0753e-05	3.91821e-05	4.06916e-05	1.82543e-05	1.72496e-05	2.25914e-05	2.1348e-05	1.28068e-05	1.30394e-05	1.74568e-05	1.77739e-05	1.56458e-05	1.60579e-05	3.55942e-05	3.65318e-05	2.22977e-05	2.12951e-05	3.25728e-05	3.11082e-05	3.91157e-05	3.65432e-05	2.95659e-05	2.76216e-05	3.45188e-05	3.72459e-05	4.31687e-05	4.65791e-05	3.81474e-05	4.14922e-05	3.52643e-05	3.83564e-05
N-acetylglucosamine-6-phosphate		302.092	126.1	0.000137485	0.000142782	0.00019624	0.0002038	8.05103e-05	7.60788e-05	9.03657e-05	8.53918e-05	5.67919e-05	5.78234e-05	5.00074e-05	5.09157e-05	0.000116978	0.000120059	0.000118906	0.000122039	0.00016417	0.000156788	0.000154391	0.000147449	0.000116225	0.000108581	9.37062e-05	8.75437e-05	3.20936e-05	3.46291e-05	4.68874e-05	5.05916e-05	2.89989e-05	3.15416e-05	5.03776e-05	5.47948e-05
CoA	767.5	767.957	261.2	0.000969449	0.0010068	0.000836325	0.000868543	0.000607414	0.000573981	0.000748633	0.000707427	0.000477967	0.000486648	0.000420031	0.000427661	0.000796911	0.000817904	0.000774057	0.000794447	0.00111489	0.00106475	0.000840994	0.000803178	0.000792733	0.0007406	0.00068664	0.000641484	0.000211802	0.000228534	0.000271623	0.000293082	0.000151899	0.000165218	0.000222983	0.000242534
CoA		767.957	136	0.000319624	0.000331938	0.000300945	0.000312539	0.000187326	0.000177015	0.000206439	0.000195076	0.00013874	0.00014126	9.60507e-05	9.77954e-05	0.000234687	0.000240869	0.000199731	0.000204993	0.000327727	0.000312991	0.000253553	0.000242152	0.000221228	0.000206679	0.00017368	0.000162258	8.97328e-05	9.68218e-05	8.48823e-05	9.15882e-05	5.00576e-05	5.44468e-05	7.30888e-05	7.94974e-05
cAMP	329	330.057	136.2	8.40189e-05	8.72557e-05	0.000107339	0.000111474	4.25668e-05	4.02239e-05	6.89428e-05	6.51481e-05	3.5676e-05	3.6324e-05	3.60571e-05	3.67121e-05	6.67504e-05	6.85088e-05	4.22778e-05	4.33915e-05	0.000118839	0.000113496	8.40994e-05	8.03178e-05	6.48454e-05	6.05809e-05	4.84687e-05	4.52812e-05	1.39854e-05	1.50902e-05	4.31687e-05	4.65791e-05	3.02935e-05	3.29497e-05	5.37636e-05	5.84777e-05
ATP	507.1	508	136.2	0.00904819	0.00939676	0.0056633	0.00588148	0.00797132	0.00753256	0.00794595	0.00750859	0.00550386	0.00560383	0.00397162	0.00404376	0.00774978	0.00795392	0.0066059	0.00677992	0.00857605	0.00819042	0.00790785	0.00755227	0.00294169	0.00274823	0.00242344	0.00226406	0.000387225	0.000417817	0.000337913	0.000364608	0.000440162	0.000478757	0.000757315	0.000823719
ATP		508	410.1	0.0012691	0.00131799	0.000809984	0.000841188	0.00132324	0.0012504	0.00129316	0.00122199	0.000869031	0.000884815	0.000670068	0.000682239	0.00125751	0.00129064	0.000948141	0.000973118	0.00131704	0.00125781	0.00124894	0.00119278	0.000423218	0.000395386	0.000335242	0.000313195	4.68874e-05	5.05916e-05	3.86417e-05	4.16944e-05	4.4793e-05	4.87205e-05	0.000112317	0.000122165
CTP	483.2	484.2	112.2	0.000372503	0.000386854	0.00054855	0.000569682	0.000408928	0.00038642	0.000408983	0.000386471	0.000316358	0.000322104	0.000273668	0.000278639	0.000445247	0.000456975	0.000442207	0.000453856	0.00032834	0.000313576	0.00038284	0.000365626	0.000321422	0.000300284	0.000281119	0.000262631	4.74533e-05	5.12022e-05	4.93126e-05	5.32084e-05	6.58517e-05	7.16257e-05	9.82776e-05	0.000106895
UTP	484.1	485	97.1	0.00169213	0.00175732	0.0019163	0.00199013	0.00106816	0.00100936	0.00112957	0.0010674	0.000907146	0.000923623	0.000785177	0.000799438	0.00140373	0.00144071	0.0013989	0.00143575	0.0010475	0.0010004	0.0010481	0.00100098	0.00087369	0.000816232	0.00081589	0.000762234	0.000242521	0.000261681	0.000209376	0.000225918	0.000271002	0.000294764	0.000433577	0.000471595
CDP	404	404	112	0.000746182	0.000774928	0.000829739	0.000861704	0.000964529	0.000911439	0.00100493	0.000949616	0.00102149	0.00104005	0.000884277	0.000900338	0.00141836	0.00145572	0.0010958	0.00112467	0.000716712	0.000684485	0.000646435	0.000617368	0.000800749	0.000748088	0.000766614	0.000716198	0.000176232	0.000190155	0.00025303	0.00027302	9.23477e-05	0.000100445	0.000141222	0.000153605
GTP	523.2	523.8	152.1	0.00126322	0.00131189	0.00165289	0.00171657	0.00235154	0.0022221	0.00257854	0.00243661	0.00194388	0.00197919	0.00167708	0.00170754	0.00202518	0.00207853	0.00227709	0.00233708	0.00131091	0.00125196	0.00170082	0.00162434	0.00184357	0.00172233	0.00163986	0.00153202	0.000451089	0.000486726	0.00046079	0.000497193	0.000398735	0.000433697	0.000626003	0.000680893
GTP		523.8	135	0.00059342	0.000616281	0.000496527	0.000515655	0.000884816	0.000836114	0.000981559	0.000927532	0.000815669	0.000830484	0.000607559	0.000618594	0.000840778	0.000862926	0.000823795	0.000845496	0.000539066	0.000514826	0.000640159	0.000611374	0.000764679	0.00071439	0.000630901	0.000589411	0.000171381	0.000184921	0.000145513	0.000157008	0.000147584	0.000160524	0.000219679	0.000238941
GDP	443.9	443.9	152.1	0.00199178	0.00206851	0.00187021	0.00194225	0.00402551	0.00380394	0.00377043	0.0035629	0.00314071	0.00319775	0.00318645	0.00324432	0.00372135	0.00381938	0.00338844	0.0034777	0.00294036	0.00280814	0.00241629	0.00230764	0.00309398	0.00289051	0.00298083	0.0027848	0.00102667	0.00110778	0.000921579	0.000994386	0.000533373	0.00058014	0.00069042	0.000750958
GDP		443.9	135	0.000628673	0.000652892	0.000484015	0.000502661	0.00111598	0.00105456	0.00101272	0.000956977	0.000998623	0.00101676	0.00112822	0.00114871	0.0010528	0.00108053	0.000909283	0.000933236	0.00082085	0.00078394	0.000771957	0.000737245	0.000881705	0.000823721	0.000848203	0.000792422	0.000266773	0.000287849	0.000291025	0.000314017	0.000126007	0.000137056	0.000209769	0.000228162
AMP	348	348	136.1	0.0213866	0.0222105	0.00269995	0.00280396	0.0284576	0.0268912	0.0235262	0.0222313	0.0266045	0.0270878	0.0310259	0.0315895	0.025004	0.0256627	0.0223046	0.0228922	0.0321602	0.0307141	0.0276147	0.026373	0.0154699	0.0144526	0.01551	0.01449	0.00598218	0.00645479	0.00626512	0.00676008	0.00337458	0.00367047	0.00432752	0.00470696
AMP		348	119.2	0.00294947	0.0030631	0.000377992	0.000392554	0.00393783	0.00372108	0.0034822	0.00329053	0.0038649	0.0039351	0.00409359	0.00416794	0.00356782	0.00366181	0.00320969	0.00329424	0.0045208	0.00431752	0.00365267	0.00348843	0.00193174	0.0018047	0.00203569	0.00190181	0.000803553	0.000867035	0.000848823	0.000915882	0.000462602	0.000503164	0.000596272	0.000648555
GMP	364	364	152	0.000444184	0.000461296	0.00029436	0.0003057	0.000884816	0.000836114	0.000583482	0.000551366	0.000884277	0.000900338	0.00101387	0.00103228	0.000658	0.000675333	0.000547901	0.000562334	0.000728964	0.000696185	0.000481375	0.000459729	0.00109011	0.00101842	0.000823968	0.000769781	0.000690376	0.000744917	0.000738072	0.000796381	0.00036076	0.000392393	0.00035925	0.00039075
GMP		364	135.1	0.000118684	0.000123256	9.9437e-05	0.000103268	0.000277402	0.000262133	0.000267202	0.000252495	0.000245463	0.000249921	0.000306448	0.000312014	0.000183509	0.000188343	0.000138335	0.000141979	0.000237679	0.000226992	0.00018891	0.000180415	0.000343865	0.000321251	0.000332819	0.000310931	0.000191592	0.000206728	0.000239287	0.000258191	8.71693e-05	9.48126e-05	8.3412e-05	9.07258e-05
UMP		325	113.1	4.48297e-05	4.65567e-05	4.52405e-05	4.69834e-05	5.59586e-05	5.28785e-05	4.27679e-05	4.04139e-05	6.28141e-05	6.39551e-05	5.48861e-05	5.58831e-05	5.24206e-05	5.38015e-05	3.91691e-05	4.02009e-05	6.79958e-05	6.49383e-05	4.83885e-05	4.62127e-05	9.29798e-05	8.68651e-05	6.40595e-05	5.98467e-05	4.31687e-05	4.65791e-05	2.69198e-05	2.90465e-05	1.44995e-05	1.57708e-05	2.51888e-05	2.73974e-05
CMP	324	324	112	0.000465923	0.000483872	0.000416845	0.000432904	0.000515744	0.000487356	0.000401972	0.000379846	0.000512271	0.000521575	0.00056487	0.00057513	0.000577578	0.000592792	0.000458527	0.000470606	0.000565406	0.000539982	0.000528445	0.000504683	0.000631621	0.000590083	0.000574354	0.000536583	0.000321744	0.000347163	0.00036944	0.000398627	0.000108746	0.000118281	0.000110665	0.000120369
CMP		324	95	5.79907e-05	6.02247e-05	4.77429e-05	4.95822e-05	6.30531e-05	5.95825e-05	6.30223e-05	5.95534e-05	8.00423e-05	8.14961e-05	9.52884e-05	9.70192e-05	8.26155e-05	8.47918e-05	6.87791e-05	7.05909e-05	8.14724e-05	7.7809e-05	7.46853e-05	7.1327e-05	7.92733e-05	7.406e-05	8.96672e-05	8.37703e-05	4.35729e-05	4.70153e-05	4.43813e-05	4.78875e-05	2.23533e-05	2.43133e-05	2.395e-05	2.605e-05
cytosine	112.1	112	95	0.000834314	0.000866455	0.000544599	0.000565579	0.000298127	0.000281718	0.000259412	0.000245133	0.00018829	0.00019171	0.0001982	0.0002018	0.000238342	0.000244621	0.000158542	0.000162718	0.000624826	0.00059673	0.000562964	0.00053765	0.000203594	0.000190205	0.000276272	0.000258103	6.86334e-05	7.40556e-05	5.8205e-05	6.28033e-05	1.84695e-05	2.0089e-05	8.42379e-05	9.16241e-05
cytosine		112	94.5	0.000224442	0.000233089	0.000187021	0.000194225	9.80472e-05	9.26504e-05	7.64993e-05	7.22886e-05	4.68819e-05	4.77334e-05	4.77204e-05	4.85872e-05	6.20713e-05	6.37064e-05	3.55942e-05	3.65318e-05	0.000184385	0.000176094	0.000184517	0.00017622	8.7369e-05	8.16232e-05	5.03267e-05	4.7017e-05	1.2126e-05	1.3084e-05	2.34437e-05	2.52958e-05	6.58517e-06	7.16257e-06	1.09014e-05	1.18572e-05
cytidine	244.1	244	112	0.000111633	0.000115934	5.62379e-05	5.84044e-05	3.24432e-05	3.06575e-05	2.57854e-05	2.43661e-05	5.13795e-05	5.23127e-05	7.21143e-05	7.34241e-05	5.91469e-05	6.07049e-05	3.55942e-05	3.65318e-05	0.000112101	0.00010706	0.000148115	0.000141455	0.000266916	0.000249363	0.000211647	0.000197728	0.000202909	0.000218939	0.000244138	0.000263425	0.000105294	0.000114526	9.16706e-05	9.97086e-05
thymine	127.1	127	110	5.11164e-05	5.30856e-05	5.76208e-05	5.98406e-05	4.07334e-05	3.84914e-05	5.35183e-05	5.05725e-05	2.24881e-05	2.28965e-05	3.14071e-05	3.19775e-05	5.54182e-05	5.68781e-05	4.44538e-05	4.56249e-05	7.53467e-05	7.19587e-05	5.4288e-05	5.18469e-05	6.11583e-05	5.71363e-05	7.88425e-05	7.36575e-05	6.53998e-05	7.05665e-05	8.24571e-05	8.89714e-05	7.99196e-05	8.69272e-05	6.21874e-05	6.76401e-05
thymidine	243.1	243	127	0.00139836	0.00145223	0.00190972	0.00198329	0.00106816	0.00100936	0.00115294	0.00108948	0.00141789	0.00144365	0.00135691	0.00138155	0.00200324	0.00205601	0.0018652	0.00191433	0.00172746	0.00164978	0.00163178	0.0015584	0.00121034	0.00113074	0.00108247	0.00101128	0.000565074	0.000609716	0.000580433	0.000626289	0.000534236	0.000581079	0.000554153	0.000602743
uridine	245.1	245	113	0.000646299	0.000671197	0.000484015	0.000502661	0.000396971	0.000375121	0.000347441	0.000328317	0.000481016	0.000489753	0.00066092	0.000672925	0.000318033	0.000326411	0.000316306	0.000324638	0.000537228	0.000513071	0.000472588	0.000451338	0.00108209	0.00101093	0.00100169	0.000935812	0.00149555	0.0016137	0.00169765	0.00183176	0.000949369	0.00103261	0.000891931	0.000970137
NADPH	746	746	136	0.000266158	0.000276411	0.000174509	0.000181231	0.000412914	0.000390186	0.000415215	0.000392361	0.000221831	0.000225861	0.000279004	0.000284072	0.000307067	0.000315155	0.000248693	0.000255244	0.000275659	0.000263263	0.000211504	0.000201993	0.00019638	0.000183465	0.000187412	0.000175087	6.28938e-05	6.78625e-05	4.43813e-05	4.78875e-05	3.02935e-05	3.29497e-05	2.16376e-05	2.35348e-05
NADH		666	108	0.00302586	0.00314242	0.00122485	0.00127204	0.000940615	0.000888841	0.000779015	0.000736136	0.000686839	0.000699314	0.000644912	0.000656626	0.00100893	0.00103551	0.000924826	0.000949189	0.00090661	0.000865844	0.000608151	0.000580805	0.000435242	0.000406618	0.000427333	0.00039923	5.06869e-05	5.46912e-05	8.16487e-05	8.80991e-05	2.63234e-05	2.86315e-05	4.68264e-05	5.09322e-05
TTP	482.9	483	81	8.5194e-05	8.8476e-05	6.43377e-05	6.68163e-05	5.59586e-05	5.28785e-05	6.89428e-05	6.5148e-05	2.79004e-05	2.84072e-05	3.25505e-05	3.31418e-05	3.56782e-05	3.66181e-05	3.43507e-05	3.52556e-05	8.2085e-05	7.8394e-05	6.90368e-05	6.59325e-05	6.35629e-05	5.93828e-05	4.19254e-05	3.91683e-05	1.9725e-05	2.12834e-05	1.23686e-05	1.33457e-05	3.28827e-05	3.57659e-05	2.64276e-05	2.87448e-05
Guanosine	283.2	284.2	152	0.00362515	0.00376481	0.00313457	0.00325533	0.0013073	0.00123534	0.00103609	0.000979061	0.00140265	0.00142812	0.00185241	0.00188605	0.000655075	0.000672332	0.000428218	0.000439498	0.003069	0.002931	0.00288699	0.00275718	0.00181952	0.00169986	0.00171256	0.00159994	0.00169765	0.00183176	0.00206143	0.00222428	0.000655928	0.000713441	0.000602053	0.000654843
Guanosine		284.2	135	0.00132785	0.00137901	0.00121168	0.00125836	0.000521324	0.000492629	0.000412878	0.000390152	0.000561058	0.000571249	0.000823292	0.000838246	0.00024346	0.000249873	0.000147661	0.000151551	0.00120677	0.00115251	0.0010481	0.00100098	0.000654065	0.000611051	0.000693103	0.000647522	0.000753432	0.000812954	0.000736455	0.000794637	0.000280495	0.00030509	0.000256017	0.000278465
inosine	268.2	269.2	137	0.000987075	0.0010251	0.000803398	0.000834349	0.00115584	0.00109222	0.00116073	0.00109684	0.00179142	0.00182396	0.00213446	0.00217323	0.00143298	0.00147073	0.00149216	0.00153146	0.00151306	0.00144502	0.00164433	0.00157039	0.00197181	0.00184214	0.00201953	0.00188672	0.00185933	0.00200622	0.00208568	0.00225045	0.00181243	0.00197135	0.00147003	0.00159893
dAMP	331.2	332.2	136.2	0.00501176	0.00520483	0.00262751	0.00272873	0.0026943	0.002546	0.00246948	0.00233355	0.00250799	0.00255354	0.00259947	0.00264668	0.00195938	0.00201099	0.00160096	0.00164313	0.00132929	0.00126951	0.00126777	0.00121076	0.00130653	0.0012206	0.000880515	0.000822609	0.000250605	0.000270403	0.000265965	0.000286976	0.000173476	0.000188686	0.000303091	0.000329667
dGMP		347.98	135	0.000152174	0.000158036	2.31142e-05	2.40046e-05	0.000206457	0.000195093	0.00015814	0.000149436	0.000169995	0.000173082	0.000202011	0.000205681	0.000154995	0.000159078	0.000176416	0.000181064	0.000245642	0.000234597	0.000176985	0.000169027	0.000105003	9.80976e-05	8.96671e-05	8.37703e-05	5.67499e-05	6.12332e-05	5.79625e-05	6.25416e-05	4.08229e-05	4.44023e-05	3.40255e-05	3.70089e-05
dCMP	307.2	308.1	112.1	2.23855e-05	2.32478e-05	1.6068e-05	1.6687e-05	1.96891e-05	1.86054e-05	2.37599e-05	2.24521e-05	3.37702e-05	3.43836e-05	3.3694e-05	3.4306e-05	2.33955e-05	2.40118e-05	1.18906e-05	1.22039e-05	5.42129e-05	5.17751e-05	3.44556e-05	3.29063e-05	5.62688e-05	5.25683e-05	3.69978e-05	3.45647e-05	1.60064e-05	1.72709e-05	1.47938e-05	1.59625e-05	2.63234e-05	2.86315e-05	3.78245e-06	4.1141e-06
dCMP		308.1	95.1	2.41481e-05	2.50784e-05	1.81094e-05	1.8807e-05	1.945e-05	1.83794e-05	2.14229e-05	2.02437e-05	2.21069e-05	2.25084e-05	1.28068e-05	1.30394e-05	2.67587e-05	2.74635e-05	2.17606e-05	2.23338e-05	3.7367e-05	3.56868e-05	2.96858e-05	2.8351e-05	1.38668e-05	1.29549e-05	2.95659e-05	2.76215e-05	8.64991e-06	9.33327e-06	1.10751e-05	1.19501e-05	1.1824e-05	1.28607e-05	1.63521e-05	1.77859e-05
NeuAc		310.2	292.2	0.000250882	0.000260547	0.000153436	0.000159347	0.000430451	0.000406758	0.000337313	0.000318747	0.000232504	0.000236727	0.000216495	0.000220428	6.24369e-05	6.40816e-05	0.000223046	0.000228922	0.000105363	0.000100625	0.000247277	0.000236158	0.000131454	0.000122809	0.00019953	0.000186408	0.000147938	0.000159625	8.24571e-05	8.89714e-05	0.000239068	0.00026003	0.000147003	0.000159893
orotate	156.1	157.1	68	5.2879e-05	5.49161e-05	2.58141e-05	2.68086e-05	7.70029e-05	7.27645e-05	8.95867e-05	8.46556e-05	6.20518e-05	6.31789e-05	4.24605e-05	4.32317e-05	6.76277e-05	6.94092e-05	4.63967e-05	4.76189e-05	5.68469e-05	5.42908e-05	4.10455e-05	3.91999e-05	8.41627e-05	7.86279e-05	8.64359e-05	8.07515e-05	7.38072e-05	7.96381e-05	0.000144704	0.000156136	8.62199e-05	9.37799e-05	0.000134615	0.000146419
orotate		157.1	111.1	0.00652175	0.00677299	0.00216654	0.00225001	0.00656039	0.00619929	0.00607631	0.00574186	0.00344563	0.00350821	0.00372006	0.00378763	0.00475953	0.00488491	0.00409566	0.00420355	0.00624826	0.0059673	0.00502713	0.00480108	0.00865674	0.00808744	0.00770653	0.00719971	0.00986251	0.0106417	0.0105901	0.0114267	0.00906216	0.00985675	0.0115621	0.0125759
dihydroorotate	158.1	159.1	43.1	0.0435371	0.0452143	0.051299	0.0532752	0.057234	0.0540837	0.0573355	0.0541796	0.054505	0.055495	0.0538189	0.0547964	0.0527131	0.0541017	0.0526141	0.054	0.0419614	0.0400745	0.0431794	0.0412378	0.0581925	0.0543655	0.0533964	0.0498848	0.0555373	0.0599248	0.0533546	0.0575697	0.0587746	0.0639281	0.0542591	0.0590167
dCTP	467.16	468.02	81.2	5.11164e-05	5.30856e-05	8.23154e-05	8.54865e-05	1.57832e-05	1.49145e-05	5.46868e-05	5.16767e-05	2.90439e-05	2.95714e-05	2.21069e-05	2.25084e-05	5.46871e-05	5.61277e-05	3.67599e-05	3.77282e-05	1.68458e-05	1.60883e-05	1.53136e-05	1.4625e-05	1.22637e-05	1.14572e-05	1.4783e-05	1.38108e-05	4.93126e-06	5.32084e-06	3.70249e-06	3.99499e-06	3.55582e-05	3.8676e-05	8.83672e-06	9.61155e-06
dCTP	467.16	468.02	94.6	1.70388e-05	1.76952e-05	6.02549e-06	6.25761e-06	1.21961e-05	1.15248e-05	2.14229e-05	2.02437e-05	1.04436e-05	1.06333e-05	5.8164e-06	5.92205e-06	1.33793e-05	1.37318e-05	8.31566e-06	8.53472e-06	1.68458e-05	1.60883e-05	1.43722e-05	1.37259e-05	9.77891e-06	9.13581e-06	9.85531e-06	9.20718e-06	8.64991e-06	9.33327e-06	1.23686e-06	1.33457e-06	2.63234e-06	2.86315e-06	2.51888e-06	2.73974e-06
dTTP	482.17	482.995	81	8.5194e-05	8.8476e-05	7.24375e-05	7.52281e-05	4.8625e-05	4.59486e-05	5.94388e-05	5.61672e-05	1.74568e-05	1.77739e-05	2.21069e-05	2.25084e-05	4.79609e-05	4.92243e-05	4.98163e-05	5.11286e-05	6.73832e-05	6.43533e-05	8.28441e-05	7.9119e-05	4.03981e-05	3.77414e-05	3.94212e-05	3.68287e-05	1.10751e-05	1.19501e-05	1.10751e-05	1.19501e-05	6.58517e-06	7.16257e-06	1.13143e-05	1.23064e-05
dTTP	482.17	482.995	53	1.43361e-05	1.48884e-05	1.00754e-05	1.04636e-05	8.5293e-06	8.05983e-06	2.01765e-05	1.90659e-05	1.28068e-05	1.30394e-05	8.15669e-06	8.30484e-06	1.1186e-05	1.14807e-05	8.31566e-06	8.53472e-06	1.49468e-05	1.42747e-05	1.6255e-05	1.55241e-05	1.09812e-05	1.02591e-05	3.69978e-06	3.45647e-06	4.93126e-06	5.32084e-06	2.46563e-06	2.66042e-06	1.32049e-06	1.43627e-06	3.78245e-06	4.1141e-06
methionine	149.2	150.1	104.1	0.00695155	0.00721936	0.00646156	0.00671049	0.00254827	0.002408	0.00250164	0.00236395	0.00237282	0.00241592	0.00227213	0.0023134	0.00159962	0.00164176	0.00321785	0.00330262	0.0063565	0.00607068	0.00633542	0.00605054	0.00355667	0.00332277	0.00388185	0.00362657	0.00306553	0.00330771	0.00268234	0.00289425	0.00198791	0.00216222	0.00205019	0.00222996
methionine		150.1	133	0.00478959	0.0049741	0.0047305	0.00491274	0.00170884	0.00161478	0.00172765	0.00163256	0.00157025	0.00159877	0.00153282	0.00156066	0.00105885	0.00108674	0.00230877	0.00236959	0.00442969	0.0042305	0.00455863	0.00435365	0.002475	0.00231223	0.00264593	0.00247192	0.00211708	0.00228433	0.00180478	0.00194737	0.0012662	0.00137723	0.00136431	0.00148394
cysteine		122	76.1	6.28633e-05	6.52851e-05	6.4137e-05	6.66078e-05	1.28163e-05	1.21108e-05	1.87969e-05	1.77623e-05	1.38007e-05	1.40514e-05	1.00498e-05	1.02324e-05	2.49586e-05	2.56161e-05	1.94803e-05	1.99934e-05	6.82331e-05	6.5165e-05	6.53284e-05	6.23909e-05	1.88833e-05	1.76415e-05	1.73378e-05	1.61976e-05	2.50662e-05	2.70465e-05	2.56644e-05	2.76919e-05	1.19172e-05	1.29621e-05	1.56747e-05	1.70491e-05
GSH (glutathione)	307.1	308.1	179.1	0.0350904	0.0364422	0.0336639	0.0349608	0.0383739	0.0362617	0.0353824	0.0334348	0.0334986	0.034107	0.0328586	0.0334554	0.0255259	0.0261983	0.0365075	0.0374692	0.0371458	0.0354755	0.0362537	0.0346235	0.0273167	0.0255202	0.0294185	0.0274838	0.0353975	0.038194	0.033612	0.0362675	0.0349298	0.0379925	0.0326167	0.0354767
GSH (glutathione)		308.1	76.1	0.0292697	0.0303973	0.0291169	0.0302386	0.0319283	0.0301709	0.0299921	0.0283412	0.0272176	0.027712	0.0288386	0.0293624	0.0215552	0.022123	0.0303026	0.0311009	0.0316832	0.0302585	0.0327539	0.0312811	0.0234667	0.0219234	0.0247185	0.0230929	0.0303165	0.0327116	0.0276513	0.0298358	0.029793	0.0324054	0.0277708	0.0302058
GSSG	612.15	613.08	231	0.000325126	0.000337652	0.000434759	0.000451508	0.000461686	0.000436273	0.0002861	0.000270352	0.000331496	0.000337518	0.000395002	0.000402176			0.000734478	0.000753826	0.000542289	0.000517905	0.000441505	0.000421653	0.000331833	0.000310011	0.000245444	0.000229303	0.000362444	0.000391077	0.000288103	0.000310864	0.000544493	0.000592236	0.000452907	0.000492619
GSSG		613.08	177	0.000204555	0.000212436	0.00027681	0.000287474	0.000301295	0.000284711	0.000226668	0.000214192	0.000205877	0.000209616	0.000241196	0.000245577			0.000490614	0.000503538	0.000380397	0.000363292	0.00028985	0.000276817	0.000209	0.000195255	0.000167111	0.000156121	0.00025913	0.000279602	0.000180478	0.000194737	0.000364708	0.000396686	0.000294482	0.000320303
NAD	663	664	136.2	0.021786	0.0226253	0.0212992	0.0221198	0.023534	0.0222386	0.0183822	0.0173704	0.018494	0.0188299	0.0211483	0.0215325			0.0279939	0.0287313	0.0227444	0.0217217	0.0213574	0.020397	0.00341	0.00318574	0.00402111	0.00375667	0.0144131	0.0155517	0.0140409	0.0151502	0.00328751	0.00357576	0.00301938	0.00328412
NAD		664	428	0.00663557	0.0068912	0.00628606	0.00652823	0.00620578	0.0058642	0.00548703	0.00518501	0.00511202	0.00520488	0.00615224	0.00626399			0.0085136	0.00873787	0.00686304	0.00655444	0.00603929	0.00576773	0.000900167	0.000840968	0.00101137	0.000944859	0.00382768	0.00413007	0.00382482	0.00412699	0.000850129	0.00092467	0.000786529	0.000855494
thiamine	265	265	122.1	0.0246132	0.0255614	0.0246497	0.0255993	0.0434704	0.0410777	0.0389759	0.0368306	0.043269	0.0440549	0.0424714	0.0432429	0.030442	0.0312439	0.0341987	0.0350996	0.0244328	0.0233342	0.0253955	0.0242536	0.04015	0.0375096	0.0407333	0.0380545	0.0447127	0.0482451	0.0415597	0.044843	0.0441759	0.0480493	0.0451043	0.0490591
thiamine		265	144.1	0.00604519	0.00627808	0.00619831	0.0064371	0.0105678	0.00998613	0.0103106	0.00974312	0.00991	0.01009	0.0101372	0.0103213	0.00820609	0.00842226	0.00929281	0.0095376	0.00599895	0.0057292	0.00669437	0.00639335	0.0099	0.00924894	0.00976556	0.00912333	0.0105346	0.0113668	0.0109446	0.0118093	0.0109412	0.0119006	0.0105305	0.0114539
riboflavin	376.14	377.1	243.1	6.32791e-05	6.57169e-05	7.73792e-05	8.03602e-05	4.63185e-05	4.3769e-05	3.92523e-05	3.70918e-05	3.62901e-05	3.69493e-05	4.19471e-05	4.2709e-05	4.44339e-05	4.56044e-05	4.6464e-05	4.7688e-05	6.45583e-05	6.16553e-05	8.89292e-05	8.49304e-05	9.25833e-06	8.64947e-06	8.32074e-06	7.77354e-06	4.82694e-05	5.20827e-05	3.64268e-05	3.93046e-05	6.54419e-06	7.118e-06	5.27459e-06	5.73708e-06
L-carnitine	161.2	162.1	103	2.28669e-05	2.37479e-05	1.56354e-05	1.62377e-05	1.94867e-05	1.84141e-05	2.29433e-05	2.16804e-05	3.41965e-05	3.48176e-05	0.000144368	0.00014699			1.67386e-05	1.71795e-05	0.000106273	0.000101494	2.17163e-05	2.07398e-05	3.94167e-05	3.68245e-05	2.90704e-05	2.71586e-05	2.52356e-05	2.72292e-05	5.86141e-05	6.32447e-05	3.03067e-05	3.29641e-05	3.05665e-05	3.32467e-05
L-carnitine		162.1	60.1	6.41938e-05	6.66668e-05	5.57609e-05	5.7909e-05	0.00030879	0.000291793	0.000139594	0.000131911	0.000328007	0.000333965	0.000415975	0.000423531	0.000311983	0.000320201	0.000209232	0.000214744	0.000171824	0.000164098	6.38029e-05	6.09339e-05	0.000344667	0.000322	0.000342926	0.000320374	0.000359056	0.000387423	0.000236775	0.00025548	0.000544493	0.000592236	0.000355988	0.000387202
pyridoxal	247.14	248	150.1	0.000549638	0.000570813	0.000598293	0.000621341	0.000831934	0.000786142	0.000677241	0.000639964	0.000823507	0.000838465	0.000875645	0.00089155			0.00110388	0.00113296	0.000660481	0.000630782	0.000628158	0.000599912	0.0007645	0.000714223	0.000933037	0.000871677	0.000895947	0.000966729	0.000707012	0.000762867	0.000780783	0.000849244	0.000821942	0.000894012
pyridoxal		248	94	0.000140528	0.000145942	0.00017869	0.000185574	0.000236839	0.000223803	0.00020179	0.000190683	0.000230303	0.000234486	0.000246439	0.000250915			0.000326114	0.000334705	0.000180763	0.000172635	0.000171397	0.00016369	0.000231	0.000215809	0.000262852	0.000245566	0.000265905	0.000286912	0.000210282	0.000226895	0.000253754	0.000276004	0.000229249	0.00024935
nicotinic acid	123.11	124	80	0.000267751	0.000278066	0.000254474	0.000264277	0.00109725	0.00103686	0.000967487	0.000914234	0.000987511	0.00100545	0.00115879	0.00117984	0.00135193	0.00138754	0.00163057	0.00167352	0.000301934	0.000288357	0.000317668	0.000303384	0.00136767	0.00127772	0.0014013	0.00130914	0.00206627	0.00222951	0.00180478	0.00194737	0.00242197	0.00263433	0.00221794	0.00241241
nicotinic acid		124	77.9	0.000257773	0.000267703	0.00024889	0.000258478	0.000963844	0.000910792	0.00089838	0.000848931	0.000933424	0.000950378	0.00103295	0.00105171	0.00127818	0.00131185	0.00158728	0.00162909	0.000251281	0.000239982	0.000262032	0.000250249	0.00127967	0.00119551	0.0013247	0.00123759	0.00191384	0.00206504	0.001722	0.00185804	0.00224475	0.00244158	0.0021993	0.00239214
nicotinamide	122.13	123	80	0.00473969	0.00492229	0.00360571	0.00374462	0.00509653	0.00481601	0.00421548	0.00398345	0.00493755	0.00502724	0.0059425	0.00605044			0.00591623	0.00607208	0.00438996	0.00419256	0.00383176	0.00365946	0.00139883	0.00130684	0.00156144	0.00145876	0.00435271	0.00469658	0.0045368	0.00489521	0.00160009	0.00174039	0.00137736	0.00149813
nicotinamide		123	78.1	0.00190419	0.00197755	0.00162736	0.00169005	0.00208358	0.0019689	0.00178294	0.0016848	0.00193664	0.00197181	0.00230709	0.00234899			0.00225105	0.00231035	0.00170831	0.0016315	0.00157039	0.00149978	0.0006215	0.000580628	0.000579667	0.000541545	0.001631	0.00175985	0.00162431	0.00175263	0.000624113	0.000678836	0.000520004	0.000565599
arginine	174.2	175.1	70.1	0.0365871	0.0379966	0.0374132	0.0388546	0.0430207	0.0406528	0.0402198	0.038006	0.0155454	0.0158278	0.015031	0.0153041	0.0204207	0.0209586	0.0165943	0.0170314	0.0400261	0.0382263	0.0382279	0.0365089	0.0451	0.042134	0.0459556	0.0429333	0.0409866	0.0442246	0.0471893	0.0509174	0.040837	0.0444177	0.0419358	0.0456128
arginine		175.1	116	0.0158821	0.016494	0.0165129	0.017149	0.0167886	0.0158645	0.0170001	0.0160644	0.00530394	0.00540028	0.00590755	0.00601485	0.00743086	0.00762661	0.00614711	0.00630903	0.0173811	0.0165995	0.0162424	0.015512	0.0167017	0.0156033	0.0172856	0.0161488	0.0174447	0.0188229	0.0175511	0.0189377	0.0158982	0.0172922	0.0166998	0.018164
histidine	155.2	156.1	110	0.00608677	0.00632125	0.0058872	0.006114	0.00821441	0.00776227	0.00847242	0.00800608	0.0077291	0.00786949	0.00756795	0.00770541	0.00661782	0.00679215	0.00584408	0.00599803	0.00563147	0.00537824	0.00559061	0.00533922	0.0231	0.0215809	0.0233259	0.0217919	0.0124992	0.0134867	0.0139415	0.015043	0.0177474	0.0193035	0.0229249	0.024935
histidine		156.1	83.2	0.00113087	0.00117444	0.00110086	0.00114327	0.00151397	0.00143064	0.00158944	0.00150196	0.00143939	0.00146554	0.0013895	0.00141474	0.00127251	0.00130603	0.00109955	0.00112852	0.0010528	0.00100546	0.00101403	0.00096843	0.00476667	0.00445319	0.00429963	0.00401687	0.00230338	0.00248535	0.00256644	0.00276919	0.00321046	0.00349196	0.00421222	0.00458156
isoleucine	131.2	132.1	86.1	0.0787455	0.0817791	0.0745074	0.0773777	0.0328277	0.0310207	0.0333092	0.0314758	0.0343709	0.0349952	0.0349559	0.0355908			0.0532461	0.0546487	0.0808468	0.0772115	0.0769942	0.0735321	0.0355667	0.0332277	0.0405593	0.0378919	0.0440352	0.0475141	0.0412286	0.0444857	0.042378	0.0460938	0.0404447	0.043991
isoleucine		132.1	69.1	0.00604519	0.00627808	0.00573563	0.00595659	0.00248831	0.00235134	0.00239107	0.00225946	0.00275665	0.00280673	0.00290134	0.00295404	0.00476483	0.00489034	0.00577193	0.00592398	0.0056414	0.00538773	0.00555471	0.00530494	0.00245667	0.00229511	0.00276778	0.00258576	0.00389542	0.00420317	0.0035599	0.00384114	0.00290225	0.00315673	0.00290755	0.00316249
lysine	146.1	147.1	84.1	0.0453181	0.047064	0.0465871	0.0483818	0.0867909	0.0820137	0.0910819	0.0860686	0.068393	0.0696352	0.0686884	0.069936	0.0527534	0.0541431	0.0497829	0.0510943	0.0477731	0.045625	0.0488168	0.0466218	0.0946	0.0883787	0.0920852	0.0860293	0.0674077	0.0727331	0.0731848	0.0789666	0.0600997	0.0653694	0.0682156	0.0741969
lysine		147.1	130.1	0.030517	0.0316926	0.0307921	0.0319784	0.0643062	0.0607667	0.0702119	0.0663473	0.0577502	0.0587991	0.0575025	0.0585469	0.0478374	0.0490975	0.0431452	0.0442817	0.030392	0.0290254	0.0314079	0.0299956	0.0793833	0.0741628	0.072763	0.0679778	0.0481	0.0519	0.0536468	0.057885	0.0495694	0.0539158	0.0587101	0.063858
phenylalanine	165.2	166.1	120.1	0.0538828	0.0559586	0.0520913	0.0540981	0.0206859	0.0195473	0.020179	0.0190683	0.0170982	0.0174088	0.017478	0.0177954	0.0429213	0.0440519	0.035786	0.0367287	0.0552221	0.052739	0.0546497	0.0521924	0.0308	0.0287745	0.0348148	0.0325253	0.0367525	0.039656	0.0317907	0.0343022	0.0482853	0.052519	0.0471545	0.0512891
phenylalanine		166.1	103.2	0.0205387	0.0213299	0.0204217	0.0212085	0.00680537	0.00643078	0.0064407	0.00608619	0.00497245	0.00506276	0.00541817	0.00551658	0.0132167	0.0135649	0.0119912	0.0123071	0.02046	0.01954	0.0206395	0.0197114	0.01012	0.00945447	0.0114541	0.0107008	0.0123976	0.013377	0.0107459	0.0115949	0.0156413	0.0170128	0.015656	0.0170288
proline	115.1	116	70.1	0.00817389	0.00848879	0.00821655	0.00853309	0.0208358	0.019689	0.0218376	0.0206356	0.0197153	0.0200734	0.020624	0.0209986	0.012347	0.0126722	0.0129724	0.0133141	0.00824359	0.00787291	0.00864166	0.00825308	0.0126133	0.0117838	0.0125856	0.0117579	0.0119573	0.0129019	0.012054	0.0130063	0.0133298	0.0144986	0.0154137	0.0167653
proline		116	69	0.000811569	0.000842834	0.000793735	0.000824313	0.00194867	0.00184141	0.00204554	0.00193295	0.00179706	0.0018297	0.00183519	0.00186852	0.00112881	0.00115855	0.00119623	0.00122774	0.000750862	0.000717099	0.000823784	0.000786742	0.001111	0.00103794	0.0011663	0.0010896	0.00102467	0.00110562	0.00111764	0.00120594	0.00119429	0.00129901	0.00142768	0.00155286
serine	105.09	106.02	60.1	0.000474801	0.000493092	0.00047305	0.000491274	0.00137606	0.00130032	0.00160326	0.00151502	0.00186685	0.00190076	0.00173207	0.00176353	0.00122146	0.00125364	0.00116304	0.00119368	0.000479717	0.000458147	0.000485476	0.000463646	0.000867167	0.000810138	0.000828593	0.000774101	0.000792634	0.000855253	0.00102492	0.00110589	0.000475147	0.00051681	0.000693338	0.000754132
serine		106.02	88	0.000424909	0.000441279	0.00048023	0.00049873	0.000664048	0.000627497	0.000796103	0.000752284	0.000977042	0.000994789	0.000821464	0.000836384	0.00112503	0.00115466	0.00114573	0.00117591	0.00056414	0.000538773	0.000521371	0.000497927	0.000528	0.000493277	0.000376	0.000351273	0.000477613	0.000515345	0.000432155	0.000466296	0.000898928	0.000977748	0.000622514	0.000677097
tyrosine	181.2	182.1	136.1	0.0186262	0.0193437	0.0171511	0.0178118	0.00257824	0.00243633	0.00270896	0.00255985	0.00168714	0.00171779	0.00176527	0.00179734			0.00301583	0.00309528	0.0180763	0.0172635	0.0178576	0.0170546	0.00506	0.00472723	0.00579667	0.00541545	0.00472532	0.00509863	0.00435466	0.00469869	0.0110697	0.0120403	0.0113133	0.0123053
tyrosine		182.1	91	0.0130549	0.0135579	0.0123647	0.0128411	0.00172383	0.00162894	0.00174148	0.00164562	0.00113581	0.00115644	0.00116228	0.00118339			0.00210675	0.00216225	0.012713	0.0121414	0.0123837	0.0118268	0.00359333	0.00335702	0.0040037	0.0037404	0.00330264	0.00356356	0.00303005	0.00326943	0.00837287	0.00910702	0.00764163	0.00831167
leucine	131.2	132.1	86.2	0.0792444	0.0822972	0.0772196	0.0801945	0.0331274	0.031304	0.0340002	0.0321288	0.0355923	0.0362387	0.0358298	0.0364806	0.051619	0.0529787	0.0544004	0.0558335	0.0825352	0.078824	0.0779813	0.0744748	0.03685	0.0344266	0.0405593	0.0378919	0.0470838	0.0508035	0.0413941	0.0446644	0.0428917	0.0466525	0.0413767	0.0450047
leucine		132.1	44.2	0.0113919	0.0118308	0.0107693	0.0111841	0.00328277	0.00310207	0.00317888	0.00300391	0.00322773	0.00328636	0.00330333	0.00336333	0.00459465	0.00471569	0.00526689	0.00540563	0.0110246	0.0105288	0.0106787	0.0101985	0.00341	0.00318574	0.00386444	0.0036103	0.00421722	0.00455039	0.00385793	0.00416272	0.00413507	0.00449764	0.00393265	0.00427747
glutamate	147.1	148.1	84.1	0.028355	0.0294474	0.028399	0.029493	0.0595095	0.0562339	0.0663419	0.0626903	0.0669972	0.0682141	0.0676397	0.0688682	0.0361144	0.0370657	0.0327557	0.0336186	0.0270151	0.0258004	0.0292542	0.0279388	0.0603167	0.05635	0.0551815	0.0515525	0.0435271	0.0469658	0.0514943	0.0555625	0.0385255	0.0419035	0.0480864	0.0523027
glutamate		148.1	130.1	0.0121403	0.012608	0.0122052	0.0126754	0.025033	0.0236551	0.0284717	0.0269046	0.0303581	0.0309095	0.0284891	0.0290065	0.0145403	0.0149233	0.0139681	0.014336	0.0120178	0.0114774	0.0126529	0.0120839	0.0260333	0.0243213	0.0238481	0.0222798	0.0176141	0.0190056	0.0213594	0.0230468	0.0155129	0.0168731	0.0201292	0.0218942
tryptophan	204.2	205.08	188.2	0.0120571	0.0125216	0.0118063	0.0122611	0.00214354	0.00202556	0.00233579	0.00220722	0.00169238	0.00172312	0.00180023	0.00183293	0.00296856	0.00304676	0.00274167	0.00281389	0.0114218	0.0109083	0.0116658	0.0111412	0.00253	0.00236362	0.00302889	0.0028297	0.00320102	0.00345391	0.00276513	0.00298358	0.00364708	0.00396686	0.00411903	0.00448019
tryptophan		205.08	146.2	0.00873102	0.00906737	0.00813678	0.00845024	0.00139105	0.00131449	0.00150651	0.00142359	0.00101543	0.00103387	0.00112034	0.00114069	0.00194753	0.00199883	0.00165943	0.00170314	0.00801515	0.00765475	0.0080135	0.00765317	0.00174717	0.00163227	0.00191481	0.00178889	0.00203239	0.00219296	0.00175511	0.00189377	0.00247077	0.00268741	0.00285163	0.00310167
valine	117.1	118.05	72.1	0.0197072	0.0204664	0.0192251	0.0199658	0.00846923	0.00800307	0.00890088	0.00841095	0.0190174	0.0193629	0.0194005	0.0197529	0.0370598	0.038036	0.0378061	0.038802	0.0169838	0.0162201	0.0182166	0.0173975	0.01639	0.0153121	0.0166067	0.0155145	0.0211708	0.0228433	0.0203659	0.0219749	0.0142287	0.0154764	0.0170725	0.0185695
valine		118.05	55	0.00615329	0.00639034	0.00601484	0.00624655	0.00257824	0.00243633	0.0027366	0.00258598	0.00608907	0.00619966	0.00611728	0.00622839	0.011931	0.0122453	0.0126261	0.0129587	0.00525405	0.0050178	0.00570726	0.00545063	0.00502333	0.00469298	0.00522222	0.00487879	0.00646979	0.00698091	0.00639126	0.00689618	0.00441759	0.00480493	0.00510685	0.00555463
homocysteine	135.19	136	90	9.31308e-05	9.67186e-05	7.25131e-05	7.53066e-05	5.32138e-05	5.02848e-05	6.84151e-05	6.46494e-05	3.82093e-05	3.89033e-05	4.31705e-05	4.39547e-05	9.26494e-05	9.509e-05	8.15285e-05	8.36762e-05	9.51489e-05	9.08705e-05	9.06342e-05	8.65588e-05	3.50167e-05	3.27138e-05	5.08296e-05	4.74869e-05	6.7069e-05	7.23676e-05	5.3978e-05	5.82423e-05	2.61973e-05	2.84944e-05	2.18066e-05	2.37187e-05
ornithine	132.1	133.1	70.1	0.000889732	0.000924008	0.000941314	0.000977577	0.00592097	0.00559507	0.00550085	0.00519807	0.00825252	0.00840241	0.00870402	0.00886212	0.00695816	0.00714146	0.0069696	0.0071532	0.00106273	0.00101494	0.00113068	0.00107984	0.0121183	0.0113214	0.0117848	0.0110098	0.00481	0.00519	0.00438778	0.00473442	0.0169512	0.0184375	0.0181163	0.0197047
ornithine		133.1	116	0.000690998	0.000717618	0.000681256	0.000707501	0.00448195	0.00423525	0.00410491	0.00387896	0.00645546	0.00657271	0.00609981	0.0062106	0.004935	0.005065	0.00505044	0.00518348	0.000854155	0.000815748	0.000933263	0.000891298	0.00881833	0.0082384	0.00899963	0.00840778	0.00347201	0.0037463	0.00339432	0.00366248	0.0118658	0.0129063	0.0129721	0.0141096
GMP	363.1	364	152	0.000864786	0.000898102	0.00109288	0.00113498	0.00164888	0.00155812	0.00167237	0.00158032	0.00195408	0.00198958	0.00204492	0.00208206	0.00162798	0.00167087	0.00174601	0.001792	0.00119184	0.00113825	0.00140887	0.00134552	0.000388667	0.000363106	0.000471741	0.000440717	0.00134307	0.00144918	0.000998427	0.0010773	0.000149992	0.000163144	0.000118166	0.000128527
GMP		364	135.2	0.00029436	0.0003057	0.000452309	0.000469734	0.000521645	0.000492932	0.000646834	0.000611231	0.000657759	0.000669706	0.000583764	0.000594367	0.000262822	0.000269745	0.000650785	0.000667928	0.000395295	0.00037752	0.000523166	0.000499641	0.000133283	0.000124518	0.000184519	0.000172384	0.000372606	0.000402042	0.000334465	0.000360888	5.59903e-05	6.08997e-05	4.21222e-05	4.58156e-05
homoserine	119.12	120	74	0.0274403	0.0284975	0.0274417	0.0284989	0.00590598	0.0055809	0.00662037	0.00625597	0.00345454	0.00351729	0.00339072	0.00345231	0.00529425	0.00543372	0.00500715	0.00513905	0.0280083	0.0267489	0.0269211	0.0257105	0.00352	0.00328851	0.00316815	0.0029598	0.00731662	0.00789465	0.0086431	0.00932592	0.00213688	0.00232425	0.0029821	0.00324358
homoserine		120	56.2	0.0182936	0.0189983	0.0177892	0.0184746	0.00329775	0.00311624	0.0038423	0.00363081	0.00207621	0.00211393	0.00197501	0.00201088	0.00308201	0.0031632	0.00308798	0.00316933	0.0190695	0.018212	0.0183961	0.0175689	0.00190667	0.00178128	0.00179296	0.00167505	0.0039293	0.00423972	0.00473549	0.0051096	0.00115833	0.0012599	0.00166811	0.00181438
cystathionine	222.3	223.1	88	0.000184599	0.00019171	0.000185072	0.000192202	8.01954e-05	7.57813e-05	9.90983e-05	9.36437e-05	9.00275e-05	9.16627e-05	9.3507e-05	9.52055e-05	8.81115e-05	9.04326e-05	7.95083e-05	8.16028e-05	0.000187716	0.000179275	0.000225239	0.000215111	3.96e-05	3.69957e-05	3.25518e-05	3.04111e-05	6.36817e-05	6.87127e-05	7.6662e-05	8.27184e-05	2.95362e-05	3.2126e-05	3.57852e-05	3.8923e-05
cystathionine		223.1	134.1	0.000208713	0.000216753	0.000221767	0.000230311	8.82899e-05	8.34302e-05	0.000106562	0.000100696	0.000113407	0.000115467	9.05358e-05	9.21802e-05	9.00023e-05	9.23732e-05	0.000104472	0.000107224	0.000223471	0.000213422	0.000240495	0.000229681	4.36333e-05	4.07638e-05	3.69037e-05	3.44768e-05	8.14651e-05	8.7901e-05	0.000103651	0.00011184	3.7755e-05	4.10654e-05	4.17494e-05	4.54101e-05
SAM	399.1	399.1	250.2	0.000889732	0.000924008	0.000949291	0.000985862	0.000356757	0.00033712	0.000327563	0.000309533	0.000406519	0.000413903	0.000361794	0.000368365	0.000589931	0.000605471	0.000445882	0.000457627	0.000844223	0.000806262	0.00103197	0.00098557	0.000231	0.000215808	0.000201926	0.000188646	0.000199852	0.000215641	0.000246709	0.0002662	0.000252213	0.000274328	0.000212475	0.000231105
SAM		399.1	136	0.000596204	0.000619172	0.000570372	0.000592346	0.000221849	0.000209638	0.000222522	0.000210274	0.000259963	0.000264685	0.000234205	0.000238459	0.000317655	0.000326023	0.000256851	0.000263617	0.000552221	0.00052739	0.000523166	0.000499641	0.00014135	0.000132054	0.000164848	0.000154007	0.000111612	0.00012043	0.000150178	0.000162042	0.000147681	0.00016063	0.000134008	0.000145758
AICAR	258.2	259.1	110	1.30549e-05	1.35579e-05	1.30827e-05	1.35867e-05	5.59119e-05	5.28344e-05	6.4407e-05	6.08618e-05	7.58952e-05	7.72738e-05	7.18344e-05	7.31391e-05			0.000123086	0.000126329	1.11239e-05	1.06237e-05	1.24734e-05	1.19125e-05	0.000154733	0.000144557	0.000168504	0.000157422	4.72532e-05	5.09863e-05	5.41435e-05	5.8421e-05	0.000135866	0.00014778	0.000125621	0.000136636
AICAR		259.1	127	1.37202e-05	1.42487e-05	2.14588e-05	2.22854e-05	4.09221e-05	3.86697e-05	4.67158e-05	4.41444e-05	7.22313e-05	7.35433e-05	5.52303e-05	5.62335e-05			9.10522e-05	9.34507e-05	1.72817e-05	1.65047e-05	1.66911e-05	1.59405e-05	0.000137133	0.000128115	0.000138563	0.00012945	3.59056e-05	3.87422e-05	3.49367e-05	3.76967e-05	0.000138178	0.000150294	0.000104187	0.000113323
spermidine	145.25	146.2	72.1	0.000113919	0.000118308	0.000112479	0.000116812	5.876e-05	5.55257e-05	4.97564e-05	4.70177e-05	3.17539e-05	3.23306e-05	3.32081e-05	3.38113e-05	0.000115339	0.000118377	9.89886e-05	0.000101596	8.39257e-05	8.01519e-05	7.23279e-05	6.90756e-05	5.115e-05	4.77862e-05	5.17e-05	4.83e-05	3.72606e-05	4.02042e-05	3.04661e-05	3.2873e-05	0.00018672	0.000203092	0.000102696	0.000111701
spermidine		146.2	84	0.000108098	0.000112263	9.17382e-05	9.52724e-05	0.000119619	0.000113034	0.000125082	0.000118197	9.08998e-05	9.25509e-05	8.82637e-05	8.98668e-05	5.65351e-05	5.80243e-05	9.75456e-05	0.000100115	8.06482e-05	7.70217e-05	7.502e-05	7.16467e-05	0.000140983	0.000131712	0.00012307	0.000114977	9.55225e-05	0.000103069	9.02392e-05	9.73683e-05	0.000122768	0.000133532	0.00010661	0.000115958
succinic acid	118	119	91	0.0046898	0.00487047	0.00442737	0.00459793	0.000593596	0.000560923	0.000612281	0.000578579	0.000378604	0.000385481	0.000400245	0.000407515			0.000721491	0.000740497	0.00456874	0.0043633	0.00454068	0.00433651	0.001221	0.0011407	0.00139259	0.00130101	0.00118387	0.0012774	0.00107128	0.00115591	0.0028252	0.00307292	0.00285163	0.00310167
succinic acid		119	65	0.00181273	0.00188256	0.00171511	0.00178118	0.000196366	0.000185558	0.000223904	0.00021158	0.000157374	0.000160232	0.000159574	0.000162472			0.000307355	0.000315452	0.00189702	0.00181172	0.00186653	0.0017826	0.000427167	0.000399074	0.000529185	0.000494384	0.000428496	0.000462349	0.000380826	0.000410912	0.00105817	0.00115095	0.000969183	0.00105416
IMP	348.2	349	137.1	0.000889732	0.000924008	0.00118861	0.0012344	0.00151397	0.00143064	0.00165855	0.00156726	0.00246005	0.00250474	0.00218474	0.00222443	0.00171118	0.00175625	0.00209232	0.00214744	0.00140042	0.00133745	0.00162424	0.0015512	0.0002695	0.000251777	0.000290704	0.000271586	0.000714725	0.00077119	0.000553026	0.000596716	9.91645e-05	0.00010786	0.000110934	0.000120661
IMP		349	97.1	8.39841e-05	8.72195e-05	0.000102109	0.000106042	0.000135957	0.000128474	0.000146505	0.000138441	0.000209366	0.000213169	0.000199249	0.000202868			0.000184702	0.000189567	0.000118191	0.000112877	0.000137297	0.000131124	2.75e-05	2.56915e-05	2.38481e-05	2.22798e-05	5.36891e-05	5.79306e-05	4.76861e-05	5.14534e-05	1.11698e-05	1.21492e-05	1.19769e-05	1.3027e-05
SAH	384.4	385.1	136.2	0.000848156	0.00088083	0.00106097	0.00110185	0.000505156	0.000477351	0.000505857	0.000478014	0.000383838	0.00039081	0.000342568	0.00034879			0.000574307	0.000589436	0.000934605	0.00089258	0.00101403	0.00096843	7.645e-05	7.14223e-05	9.60889e-05	8.97697e-05	0.000326877	0.000352701	0.000271546	0.000292998	3.82686e-05	4.16241e-05	4.04447e-05	4.3991e-05
SAH		385.1	134	0.000839841	0.000872195	0.000877496	0.000911301	0.000416716	0.000393779	0.000439515	0.000415323	0.00030707	0.000312648	0.000279647	0.000284727			0.000515145	0.000528715	0.000750862	0.000717099	0.000812118	0.000775601	5.95833e-05	5.56649e-05	6.99778e-05	6.53757e-05	0.000282842	0.000305187	0.000208626	0.000225108	3.7755e-05	4.10654e-05	2.81436e-05	3.06113e-05
citrulline	175.2	176.04	159.2	0.000387491	0.000402419	0.000413221	0.00042914	0.00262321	0.00247883	0.00262603	0.00248149	0.0191919	0.0195405	0.0187014	0.0190411	0.0304419	0.0312439	0.0329	0.0337667	0.00041218	0.000393646	0.000388561	0.000371089	0.0044	0.00411064	0.00409074	0.00382172	0.00265905	0.00286912	0.00309628	0.00334089	0.00287657	0.00312879	0.00339214	0.00368957
citrulline		176	70.1	0.00166305	0.00172712	0.00159545	0.00165691	0.00349262	0.00330038	0.00334474	0.00316064	0.0169063	0.0172134	0.0171109	0.0174217	0.0272276	0.0279448	0.0266952	0.0273984	0.00165865	0.00158407	0.00156142	0.00149121	0.00493167	0.00460734	0.00431704	0.00403313	0.00343813	0.00370975	0.00364268	0.00393046	0.00364708	0.00396686	0.00395128	0.00429774
deoxyadenosine		252.1	136.2	0.000476464	0.000494819	0.00060627	0.000629626	9.56349e-05	9.03709e-05	8.51388e-05	8.04526e-05	9.19466e-05	9.36167e-05	8.30203e-05	8.45282e-05			0.000122798	0.000126033	0.000590956	0.000564383	0.000620082	0.000592199	3.33667e-05	3.11723e-05	0	0	9.21352e-05	9.94141e-05	7.3516e-05	7.93239e-05	4.36622e-05	4.74906e-05	2.47887e-05	2.69623e-05
agmatine	130.1	131.1	72.1	0.00156327	0.00162349	0.00144388	0.0014995	0.0026382	0.00249299	0.00241872	0.00228558	0.00141497	0.00144067	0.00141047	0.00143609	0.00084708	0.000869395	0.000891763	0.000915254	0.00169838	0.00162201	0.00180371	0.00172261	0.00377667	0.0035283	0.00372518	0.0034802	0.00316715	0.00341736	0.00301349	0.00325157	0.0039296	0.00427415	0.00382082	0.00415584
agmatine		131.1	114.1	0.00210376	0.0021848	0.00200229	0.00207942	0.00350761	0.00331454	0.00326181	0.00308227	0.00181451	0.00184746	0.00194005	0.00197529	0.00115906	0.0011896	0.00127993	0.00131364	0.00233403	0.00222908	0.00244982	0.00233966	0.00504167	0.00471011	0.00532667	0.00497636	0.00409866	0.00442246	0.00404007	0.00435924	0.0051881	0.005643	0.00499502	0.005433
putrescine	88.1	89.1	72	0.000296855	0.000308291	0.000291169	0.000302386	0.000535136	0.000505681	0.000438133	0.000414017	0.000181451	0.000184746	0.000234205	0.000238459	0.000190971	0.000196002	0.000135785	0.000139362	0.000363513	0.000347167	0.000402918	0.000384801	0.000504167	0.000471011	0.000459555	0.000429333	0.000511486	0.000551894	0.000389105	0.000419845	0.00144085	0.00156719	0.000592693	0.000644661
putrescine		89.1	71	1.99566e-05	2.07254e-05	2.44901e-05	2.54336e-05	3.01295e-05	2.84711e-05	2.70896e-05	2.55985e-05	3.89072e-05	3.96139e-05	3.04116e-05	3.0964e-05	4.34885e-05	4.46341e-05	3.6796e-05	3.77653e-05	2.99948e-05	2.8646e-05	2.82671e-05	2.69961e-05	2.75e-05	2.56915e-05	2.90704e-05	2.71586e-05	2.65905e-05	2.86912e-05	2.46709e-05	2.662e-05	6.39523e-05	6.95598e-05	3.11257e-05	3.38549e-05
sarcosine		90	44	0.000898047	0.000932644	0.000877496	0.000911301	0.0045569	0.00430608	0.00485125	0.00458423	0.0046584	0.00474301	0.00471905	0.00480476	0.00780902	0.00801473	0.00796526	0.00817509	0.000890904	0.000850844	0.000855192	0.000816738	0.00385	0.00359681	0.00346407	0.00323626	0.00796021	0.00858908	0.0091895	0.00991549	0.00331319	0.0036037	0.00477136	0.00518973
sarcosine		90	43	8.64786e-06	8.98102e-06	9.41314e-06	9.77577e-06	3.71747e-05	3.51285e-05	4.64393e-05	4.38832e-05	5.05968e-05	5.15158e-05	4.31705e-05	4.39547e-05	5.78586e-05	5.93827e-05	6.68101e-05	6.857e-05	7.58808e-06	7.24687e-06	5.31242e-06	5.07354e-06	2.73167e-05	2.55202e-05	2.35e-05	2.19545e-05	7.24887e-05	7.82155e-05	8.74244e-05	9.43311e-05	1.8672e-05	2.03092e-05	4.1563e-05	4.52074e-05
dAMP	331.2	332.1	136.1	0.00320969	0.00333334	0.00278406	0.00289131	0.00376244	0.00355535	0.00308214	0.00291249	0.00350688	0.00357058	0.00384515	0.00391499			0.0041125	0.00422083	0.0035656	0.00340527	0.00313182	0.00299099	0.00103767	0.000969425	0.00105837	0.000988768	0.00306553	0.00330771	0.00304661	0.0032873	0.00107614	0.0011705	0.000956136	0.00103997
dAMP		332.1	81	2.02061e-05	2.09845e-05	3.28662e-05	3.41324e-05	3.05792e-05	2.8896e-05	4.07726e-05	3.85284e-05	4.06519e-05	4.13903e-05	3.46063e-05	3.52349e-05			3.34772e-05	3.43591e-05	4.03241e-05	3.85109e-05	5.21371e-05	4.97927e-05	1.3695e-05	1.27944e-05	1.58059e-05	1.47665e-05	2.35419e-05	2.54018e-05	1.70544e-05	1.84017e-05	5.88155e-06	6.39726e-06	2.88891e-06	3.14222e-06
dCMP	307.1	308.1	112	1.51338e-05	1.57168e-05	1.73106e-05	1.79775e-05	2.57824e-05	2.43633e-05	1.89351e-05	1.78929e-05	2.00643e-05	2.04287e-05	2.70908e-05	2.75829e-05	1.75656e-05	1.80283e-05	1.86145e-05	1.91048e-05	2.48301e-05	2.37136e-05	2.74595e-05	2.62247e-05	1.63533e-05	1.52779e-05	1.27074e-05	1.18717e-05	2.48968e-05	2.68637e-05	3.47711e-05	3.75181e-05	1.39976e-05	1.52249e-05	3.95128e-06	4.29774e-06
dCMP		308.1	95	1.38033e-05	1.43351e-05	9.812e-06	1.019e-05	8.16944e-06	7.71977e-06	7.06265e-06	6.67391e-06	7.22313e-06	7.35433e-06	1.05916e-05	1.0784e-05	6.86362e-06	7.04442e-06	8.05184e-06	8.26395e-06	1.12232e-05	1.07185e-05	1.13966e-05	1.08841e-05	6.72833e-06	6.28585e-06	1.0897e-05	1.01804e-05	9.23046e-06	9.95968e-06	7.91456e-06	8.53983e-06	8.29582e-06	9.02322e-06	7.15704e-06	7.78459e-06
choline	104.1	104.1	60.1	0.000350904	0.000364422	0.000323876	0.000336353	0.000383739	0.000362617	0.000406344	0.000383978	0.000387327	0.000394363	0.000330333	0.000336333	0.000163555	0.000167863	0.000235206	0.000241402	0.000304914	0.000291203	0.000271005	0.000258819	0.000286	0.000267191	0.000346407	0.000323626	0.000426803	0.000460521	0.00033612	0.000362675	0.000212147	0.000230748	0.000158424	0.000172315
nicotinamide mononucleotide	334.2	335.2	123	0.000947939	0.000984458	0.000965245	0.00100243	0.000825938	0.000780476	0.000885941	0.000837177	0.000823507	0.000838465	0.000861663	0.000877314	0.000837626	0.000859691	0.00105482	0.00108261	0.000936591	0.000894477	0.00107684	0.00102842	0.000385	0.000359681	0.00040037	0.00037404	0.00100434	0.00108369	0.00107956	0.00116485	0.000285088	0.000310086	0.000268389	0.000291922
nicotinamide mononucleotide		335.2	96.9	0.000233659	0.00024266	0.000257665	0.000267591	0.000239837	0.000226636	0.000212847	0.000201131	0.000209366	0.000213169	0.000227213	0.00023134	0.000213661	0.000219289	0.000265509	0.000272503	0.000240355	0.000229548	0.000239597	0.000228824	9.82667e-05	9.18042e-05	0.00010897	0.000101804	0.000252356	0.000272292	0.00028148	0.000303718	8.29582e-05	9.02322e-05	7.9212e-05	8.61576e-05
aspartate	133.1	134.062	74.1	0.00120571	0.00125216	0.00118861	0.0012344	0.000526142	0.000497182	0.000714558	0.000675227	0.000488521	0.000497394	0.000470157	0.000478697	0.00126117	0.00129439	0.00113563	0.00116554	0.00114218	0.00109083	0.00127426	0.00121696	0.00055	0.00051383	0.000508296	0.000474869	0.000899334	0.000970384	0.00113751	0.00122738	0.000315909	0.000343608	0.000464089	0.000504782
aspartate		134.062	88	0.00232827	0.00241797	0.00222565	0.00231139	0.00182875	0.0017281	0.00243254	0.00229864	0.00193664	0.00197181	0.00155554	0.00158379	0.00298747	0.00306617	0.00305912	0.00313971	0.00203607	0.00194451	0.00218958	0.00209112	0.00229167	0.00214096	0.00236741	0.00221172	0.00220176	0.0023757	0.00231807	0.0025012	0.00147938	0.00160909	0.00167184	0.00181843
adenosine	267	268.1	136	0.00101446	0.00105354	0.00126838	0.00131724	0.00188871	0.00178476	0.00229433	0.00216804	0.00345454	0.00351729	0.00279647	0.00284727			0.00207789	0.00213263	0.00140042	0.00133745	0.00137297	0.00131124	0.000484	0.00045217	0.00158581	0.00148153	0.00165979	0.00179092	0.00167232	0.00180444	0.000590724	0.00064252	0.00025907	0.000281786
adenosine		268.1	119.1	0.000162979	0.000169258	0.000211397	0.000219541	0.000305792	0.00028896	0.000391141	0.000369612	0.000521671	0.000531146	0.000471905	0.000480476			0.000303026	0.000311009	0.000239362	0.000228599	0.000209984	0.000200542	9.295e-05	8.68372e-05	0.000240222	0.000224424	0.000277761	0.000299704	0.000261611	0.000282279	7.29416e-05	7.93373e-05	5.88965e-05	6.40607e-05
PRPP		386.8	56.2	0.00019757	0.000205182	0.00218098	0.002265	0.00325416	0.00307505	0.00348162	0.00328999	0.00402821	0.00410137	0.00417129	0.00424705	0.00539636	0.00553851	0.00497425	0.00510528	0.00321003	0.00306569	0.00324847	0.0031024	0.00047696	0.000445593	0.000519367	0.000485212	0.00123705	0.00133478	0.00129845	0.00140103	0.000198329	0.000215719	0.000183548	0.000199642
PRPP		386.8	58.1	9.37961e-05	9.74095e-05	0.000111921	0.000116232	0.00014624	0.000138191	0.000148441	0.00014027	0.000206393	0.000210142	0.000209159	0.000212958	0.000196546	0.000201723	0.00019852	0.000203749	0.000138651	0.000132417	0.000127067	0.000121354	2.6466e-05	2.47255e-05	2.17801e-05	2.03478e-05	4.88791e-05	5.27406e-05	4.96101e-05	5.35294e-05	1.02118e-05	1.11072e-05	1.03945e-05	1.13059e-05
XMP	364	364.913	97.1	9.87852e-05	0.000102591	0.00109049	0.0011325	0.00162708	0.00153752	0.00174081	0.00164499	0.0020141	0.00205069	0.00208564	0.00212353	0.00269818	0.00276925	0.00248712	0.00255264	0.00160502	0.00153285	0.00162424	0.0015512	0.00023848	0.000222797	0.000259684	0.000242606	0.000618525	0.00066739	0.000649226	0.000700516	9.91645e-05	0.00010786	9.17742e-05	9.98212e-05
ribose-5-phosphate		228.9	79.1	0.000270278	0.00028069	0.000270278	0.00028069	0.000293492	0.000277337	0.000298139	0.000281729	0.000166488	0.000169512	0.000146744	0.00014941	0.000210218	0.000215756	0.000215025	0.000220689	0.000236398	0.000225768	0.000247273	0.000236154	0.00024427	0.000228206	0.000226609	0.000211707	0.000200792	0.000216655	0.000182769	0.000197208	0.000271236	0.000295019	0.000182111	0.000198079

## Sheet: Supp table 4
strain #	genotype	origin
BY4741	MATa leu2∆0 met15∆0 ura3∆0 his3∆1	Brachmann et al., 1998
BY4742	MATa leu2∆0 lys2∆0 ura3∆0 his3∆1	Brachmann et al., 1998
BY4743	MATa/MATaleu2∆0/leu2∆0 ura3∆0/ura3∆0 his3∆1/his3∆1 lys2∆0/LYS MET15/met15∆0	Brachmann et al., 1998
NAy023	MATa leu2∆0 met15∆0 ura3∆0 his3∆1 ade4::KanMx	Giaever et al., 2002
NAy024	MATa leu2∆0 lys2∆0 ura3∆0 his3∆1 ade4::KanMx	Giaever et al., 2002
NAy036	MATa leu2∆0 met15∆0 ura3∆0 his3∆1 ade16::KanMX	Giaever et al., 2002
NAy041	MATa leu2∆0 met15∆0 ura3∆0 his3∆1 ade17::KanMX	Giaever et al., 2002
NAy228	MATa leu2∆0 met15∆0 ura3∆0 his3∆1 ade1::KanMX	This study
NAy032	MATa leu2∆0 met15∆0 ura3∆0 his3∆1 ade2::KanMX	Giaever et al., 2002
NAy029	MATa leu2∆0 met15∆0 ura3∆0 his3∆1 ade6::KanMX	Giaever et al., 2002
NAy027	MATa leu2∆0 met15∆0 ura3∆0 his3∆1 ade8::KanMX	Giaever et al., 2002
NAy025	MATa leu2∆0 met15∆0 ura3∆0 his3∆1 ade5,7::KanMX	Giaever et al., 2002
NAy160	MATa leu2∆0 met15∆0 ura3∆0 his3∆1 ade12::KanMX	Giaever et al., 2002
NAy322	MATa leu2∆0 met15∆0 ura3∆0 his3∆1 ade16::Linker	This study
NAy324	MATa leu2∆0ura3∆0 his3∆1 lys2∆0 ade17::Linker	This study
NAy336	MATa leu2∆0ura3∆0 his3∆1 lys2∆0 ade16::Linker ade17::Linker	This study
NAy337	MATa leu2∆0 met15∆0 ura3∆0 his3∆1 ade16::Linker ade17::Linker	This study
NAy369	MATa leu2∆0ura3∆0 his3∆1 lys2∆0 ade16::Linker ade17::Linker ade1::Linker	This study
NAy371	MATa leu2∆0 met15∆0 ura3∆0 his3∆1 ade16::Linker ade17::Linker ade2::Linker	This study
NAy393	MATa leu2∆0ura3∆0 his3∆1 lys2∆0 ade16::Linker ade17::Linker ade1::Linker ade2::Linker	This study
NAy394	MATa leu2∆0 met15∆0 ura3∆0 his3∆1 ade16::Linker ade17::Linker ade2::Linker ade1::Linker	This study
NAy443	MATa leu2∆0ura3∆0 his3∆1 lys2∆0 ade16::Linker ade17::Linker ade1::Linker ade2::Linker ade4::Linker	This study
NAy444	MATa leu2∆0 met15∆0 ura3∆0 his3∆1 ade16::Linker ade17::Linker ade2::Linker ade1::Linker ade8::Linker	This study
NAy448	MATa leu2∆0ura3∆0 his3∆1 lys2∆0 ade16::Linker ade17::Linker ade1::Linker ade2::Linker ade4::Linker ade8::Linker	This study
NAy449	MATa leu2∆0 met15∆0 ura3∆0 his3∆1 ade16::Linker ade17::Linker ade2::Linker ade1::Linker ade8::Linker ade4::Linker	This study
NAy450	MATa leu2∆0ura3∆0 his3∆1 lys2∆0 ade16::Linker ade17::Linker ade1::Linker ade2::Linker ade4::Linker ade8::Linker ade5,7::Linker	This study
NAy451	MATa leu2∆0 met15∆0 ura3∆0 his3∆1 ade16::Linker ade17::Linker ade2::Linker ade1::Linker ade8::Linker ade4::Linker ade6::Linker	This study
NAy477	MATa leu2∆0ura3∆0 his3∆1 lys2∆0 ade16::Linker ade17::Linker ade1::Linker ade2::Linker ade4::Linker ade8::Linker ade5,7::Linker ade6::Linker [pNA0177]	This study
NAy478	MATa leu2∆0 met15∆0 ura3∆0 his3∆1 ade16::Linker ade17::Linker ade2::Linker ade1::Linker ade8::Linker ade4::Linker ade6::Linker ade5,7::Linker [pNA0177]	This study
NAY482	MATa leu2∆0ura3∆0 his3∆1 lys2∆0 ade16::Linker ade17::Linker ade1::Linker ade2::Linker ade4::Linker ade8::Linker ade5,7::Linker ade6::Linker ade12::Linker [pNA0177]	This study
NAY483	MATa leu2∆0 met15∆0 ura3∆0 his3∆1 ade16::Linker ade17::Linker ade2::Linker ade1::Linker ade8::Linker ade4::Linker ade6::Linker ade5,7::Linker ade13::Linker [pNA0177]	This study
NAy495	MATa leu2∆0ura3∆0 his3∆1 lys2∆0 ade16::Linker ade17::Linker ade1::Linker ade2::Linker ade4::Linker ade8::Linker ade5,7::Linker ade6::Linker ade12::Linker ade13::Linker [pNA0177]	This study
NAy641	MATa leu2∆0 met15∆0 ura3∆0 his3∆1 ade16::Linker ade17::Linker ade2::Linker ade1::Linker ade8::Linker ade4::Linker ade6::Linker ade5,7::Linker ade13::Linker ade12::Linker [pNA0177]	This study
NAy499	MATa leu2∆0ura3∆0 his3∆1 lys2∆0 ade16::Linker [pNA0177]	This study
NAy511	MATa leu2∆0ura3∆0 his3∆1 lys2∆0 ade16::Linker ade17::Linker [pNA0177]	This study
NAy513	MATa leu2∆0ura3∆0 his3∆1 lys2∆0 ade16::Linker ade17::Linker ade1::Linker [pNA0177]	This study
NAy515	MATa leu2∆0ura3∆0 his3∆1 lys2∆0 ade16::Linker ade17::Linker ade1::Linker ade2::Linker [pNA0177]	This study
NAy517	MATa leu2∆0ura3∆0 his3∆1 lys2∆0 ade16::Linker ade17::Linker ade1::Linker ade2::Linker ade4::Linker [pNA0177]	This study
NAy519	MATa leu2∆0ura3∆0 his3∆1 lys2∆0 ade16::Linker ade17::Linker ade1::Linker ade2::Linker ade4::Linker ade8::Linker [pNA0177]	This study
NAy521	MATa leu2∆0ura3∆0 his3∆1 lys2∆0 ade16::Linker ade17::Linker ade1::Linker ade2::Linker ade4::Linker ade8::Linker ade5,7::Linker [pNA0177]	This study
NAy777	MATa leu2∆0 met15∆0 ura3∆0 his3∆1 ade4::PPAT	This study
NAy779	MATa leu2∆0ura3∆0 his3∆1 lys2∆0 ade4::PPAT	This study
NAy536	MATa leu2∆0 met15∆0 ura3∆0 his3∆1 [pNA0306]	This study
NAy599	MATa leu2∆0 lys2∆0 ura3∆0 his3∆1 [pNA0306]	This study
NAy886	MATa leu2∆0 met15∆0 ura3∆0 his3∆1 ade4::PPAT [pNA0306]	This study
NAy1199	MATa leu2∆0 met15∆0 ura3∆0 his3∆1 ade4::KanMX ade13::Linker	This study
NAY1303	MATa leu2∆0ura3∆0 his3∆1 lys2∆0 ade4::KanMX ade13::Linker	This study
NAy1247	MATa leu2∆0 met15∆0 ura3∆0 his3∆1 ade4::KanMx ade13::Linker [pNA0306]	This study
NAy1248	MATa leu2∆0 met15∆0 ura3∆0 his3∆1 ade4::KanMx ade13-A74P	This study
NAy1249	MATa leu2∆0 met15∆0 ura3∆0 his3∆1 ade4::KanMx ade13-D84V	This study
NAy1250	MATa leu2∆0 met15∆0 ura3∆0 his3∆1 ade4::KanMx ade13-Q174R	This study
NAy1251	MATa leu2∆0 met15∆0 ura3∆0 his3∆1 ade4::KanMx ade13-R334T	This study
NAy1258	MATa leu2∆0 met15∆0 ura3∆0 his3∆1 ade4::PPAT ade13-A74P	This study
NAy1259	MATa leu2∆0 met15∆0 ura3∆0 his3∆1 ade4::PPAT ade13-D84V	This study
NAy1260	MATa leu2∆0 met15∆0 ura3∆0 his3∆1 ade4::PPAT ade13-Q174R	This study
NAy1261	MATa leu2∆0 met15∆0 ura3∆0 his3∆1 ade4::PPAT ade13-R334T	This study
NAy963	MATa leu2∆0 met15∆0 ura3∆0 his3∆1 ade4::PPAT shm2::KanMX	This study
NAy1033	MATa leu2∆0 met15∆0 ura3∆0 his3∆1 ade4::PPAT shm2-G137D	This study
NAy1296	MATa leu2∆0 met15∆0 ura3∆0 his3∆1 ade4::PPAT fum1::KanMX	This study
NAy1206	MATa	This study
NAy1208	MATa ade4::PPAT	This study
NAy921	MATa leu2∆0 met15∆0 ura3∆0 his3∆1 ADE4-V5	This study
NAy923	MATa leu2∆0 met15∆0 ura3∆0 his3∆1 ade4::PPAT-V5	This study
NAy943	MATa leu2∆0 met15∆0 ura3∆0 his3∆1 V5-ADE4	This study
NAy946	MATa leu2∆0 met15∆0 ura3∆0 his3∆1 ade4::V5-PPAT	This study
NAy905	MATa leu2∆0 met15∆0 ura3∆0 his3∆1 ADE4-GFP	This study
NAy907	MATa leu2∆0 met15∆0 ura3∆0 his3∆1 ade4::PPAT-GFP	This study
NAy944	MATa leu2∆0 met15∆0 ura3∆0 his3∆1 GFP-ADE4	This study
NAy945	MATa leu2∆0 met15∆0 ura3∆0 his3∆1 ade4::GFP-PPAT	This study
NAy1315	MATa leu2∆0 met15∆0 ura3∆0 his3∆1 ade4::KanMX [pNA0646][pNA0208]	This study
NAy1311	MATa leu2∆0 met15∆0 ura3∆0 his3∆1 ade4::KanMX [pNA0645][pNA0208]	This study
NAy726	MATa leu2∆0 met15∆0 ura3∆0 his3∆1 [pAV115][pAV116]	This study
NAy730	MATa leu2∆0 met15∆0 ura3∆0 his3∆1 ade4::KanMx [pAV115][pNA0318]	This study
NAy732	MATa leu2∆0 met15∆0 ura3∆0 his3∆1 ade4::KanMx [pNA0320][pNA0318]	This study
NAy734	MATa leu2∆0 met15∆0 ura3∆0 his3∆1 ade4::KanMx [pNA0320][pNA0319]	This study
NAy736	MATa leu2∆0 met15∆0 ura3∆0 his3∆1 ade4::KanMx [pAV115][pNA0319]	This study
NAy637	MATa leu2∆0 met15∆0 ura3∆0 his3∆1 [pAV115]	This study
NAy975	MATa leu2∆0 met15∆0 ura3∆0 his3∆1 ade4::KanMX [pNA0523]	This study
NAy593	MATa leu2∆0 met15∆0 ura3∆0 his3∆1 ade12::KanMX [pNA0326]	This study
NAy560	MATa leu2∆0 met15∆0 ura3∆0 his3∆1 ade6::KanMX [pNA0322]	This study
NAy557	MATa leu2∆0 met15∆0 ura3∆0 his3∆1 ade4::KanMX [pNA0320]	This study
NAy554	MATa leu2∆0ura3∆0 his3∆1 lys2∆0 ade16::Linker ade17::Linker [pNA0324]	This study
NAy558	MATa leu2∆0 met15∆0 ura3∆0 his3∆1 ade8::KanMX [pNA0321]	This study
NAy559	MATa leu2∆0 met15∆0 ura3∆0 his3∆1 ade5,7::KanMX [pNA0321]	This study
NAy555	MATa leu2∆0 met15∆0 ura3∆0 his3∆1 ade1::KanMX [pNA0323]	This study
NAy556	MATa leu2∆0 met15∆0 ura3∆0 his3∆1 ade2::KanMX [pNA0323]	This study
NAY1384	MATa leu2∆0 met15∆0 ura3∆0 his3∆1 ade4::KanMX [pRS415-ADE4p-V5-PPAT-ADE4t]	This study
NAY1387	MATa leu2∆0 met15∆0 ura3∆0 his3∆1 ade4::KanMX [pRS415-ADE4p-V5-Cfe.PPAT-ADE4t]	This study
NAy1409	MATa leu2∆0 met15∆0 ura3∆0 his3∆1 erg6∆	This study
NAy1413	MATa leu2∆0 met15∆0 ura3∆0 his3∆1 ade4::PPAT erg6∆	This study
NAy1457	MATa leu2∆0 met15∆0 ura3∆0 his3∆1 ade4::KanMX [pRS415-ADE4p-V5-PPAT-Hsa/Cfe chimera 7-ADE4t]	This study
NAy1350	MATa leu2∆0 met15∆0 ura3∆0 his3∆1 ade4::KanMX pRS415-Cfe.PPAT	This study
NAy1351	MATa leu2∆0 met15∆0 ura3∆0 his3∆1 ade4::KanMX pRS415-Bac.PPAT	This study
NAy1443	MATa leu2∆0 met15∆0 ura3∆0 his3∆1 ade4::KanMX [pNA0681]	This study
NAy1417	MATa leu2∆0 met15∆0 ura3∆0 his3∆1 ade4::KanMX [pNA0685]	This study
NAy1433	MATa leu2∆0 met15∆0 ura3∆0 his3∆1 ade4::KanMX [pNA0683]	This study
NAy1437	MATa leu2∆0 met15∆0 ura3∆0 his3∆1 ade4::KanMX [pNA0682]	This study
NAy1425	MATa leu2∆0 met15∆0 ura3∆0 his3∆1 ade4::KanMX [pNA0690]	This study
NAy1441	MATa leu2∆0 met15∆0 ura3∆0 his3∆1 ade4::KanMX [pNA0694]	This study
NAy1427	MATa leu2∆0 met15∆0 ura3∆0 his3∆1 ade4::KanMX [pNA0695]	This study
NAy1550	MATa leu2∆0 met15∆0 ura3∆0 his3∆1 ade4::V5-PPAT erg6∆	This study
NAy1554	MATa leu2∆0 met15∆0 ura3∆0 his3∆1 ADE4-V5 erg6∆	This study
NAy1632	MATa leu2∆0 met15∆0 ura3∆0 his3∆1 ade16::Linker ade17::Linker ade2::Linker ade1::Linker ade8::Linker ade4::Linker ade6::Linker ade5,7::Linker ade13::Linker ade12::Linker [pNA0177] [pRS415]	This study
NAy1634	MATa leu2∆0 met15∆0 ura3∆0 his3∆1 ade16::Linker ade17::Linker ade2::Linker ade1::Linker ade8::Linker ade4::Linker ade6::Linker ade5,7::Linker ade13::Linker ade12::Linker [pNA0177] [pNA0318]	This study
NAy1636	MATa leu2∆0 met15∆0 ura3∆0 his3∆1 ade16::Linker ade17::Linker ade2::Linker ade1::Linker ade8::Linker ade4::Linker ade6::Linker ade5,7::Linker ade13::Linker ade12::Linker [pNA0177] [pNA0320]	This study
NAy1638	MATa leu2∆0 met15∆0 ura3∆0 his3∆1 ade16::Linker ade17::Linker ade2::Linker ade1::Linker ade8::Linker ade4::Linker ade6::Linker ade5,7::Linker ade13::Linker ade12::Linker [pNA0177] [pNA0695]	This study

## Sheet: Supp table 5
Plasmid #	Plasmid name	Bacteria selection marker	Yeast selection marker	Yeast replication origin	Backbone	origin
pNA0112	neoPur-I	AMP	LEU2	CEN/ARS	pRS115	This study
pNA0177	neoPur-II	AMP	HIS3	CEN/ARS	pNA0112	This study
pNA0306	pRS415-TEF1p-Cas9-CYC1t	AMP	LEU2	CEN/ARS	pAV115	This study
pNA0304	p426-SNR52p-NotI(gRNA)-SUP4t	AMP	URA3	2micron	pAV126	This study
pNA0208	pRS413-ACT1p-Z4EV-YJR123Wt	AMP	HIS3	CEN/ARS	pAV113	This study
pNA0646	pRS415--SPAZp-V5-PPAT-GAL1t	AMP	LEU2	CEN/ARS	pAV115	This study
pNA0645	pRS415--SPAZp-ADE4-V5-GAL1t	AMP	LEU2	CEN/ARS	pAV115	This study
pAV115	pRS415-BsaI-RFP-BsaI	AMP	LEU2	CEN/ARS	pAV115	Agmon and Mitchell et al., 2015
pAV116	pRS416-BsaI-RFP-BsaI	AMP	URA3	CEN/ARS	pAV116	Agmon and Mitchell et al., 2015
pNA0647	pRS415-ADE4p-BsmBI-RFP-BsmBI-ADE4t	AMP	LEU2	CEN/ARS	pAV115	This study
pNA0318	pRS416-ADE4p-ADE4-ADE4t	AMP	URA3	CEN/ARS	pAV116	This study
pNA0320	pRS415-ADE4p-PPAT-ADE4t	AMP	LEU2	CEN/ARS	pAV115	This study
pNA0319	pRS416-ADE4p-PPAT-ADE4t	AMP	URA3	CEN/ARS	pAV116	This study
pNA0523	pRS425-ADH1p-PPAT-CYC1t	AMP	LEU2	2micron	pAV125	This study
pNA0326	pRS415-ADE12p-ADSS-ADE12t	AMP	LEU2	CEN/ARS	pAV115	This study
pNA0322	pRS415-ADE6p-PFAS-ADE6t	AMP	LEU2	CEN/ARS	pAV115	This study
pNA0324	pRS415-ADE17p-ATIC-ADE17t	AMP	LEU2	CEN/ARS	pAV115	This study
pNA0321	pRS415-ADE8p-GART-ADE8t	AMP	LEU2	CEN/ARS	pAV115	This study
pNA0323	pRS415-ADE2p-PAICS-ADE2t	AMP	LEU2	CEN/ARS	pAV115	This study
pNA0330	pCR-TOPO-PPAT(part1)	KAN	–	–	pCR-TOPO	This study
pNA0331	pCR-TOPO-PPAT(part2)	KAN	–	–	pCR-TOPO	This study
pNA0062a	pCR-TOPO-ATIC(part1)	KAN	–	–	pCR-TOPO	This study
pNA0062b	pCR-TOPO-ATIC(part2)	KAN	–	–	pCR-TOPO	This study
pNA0046	pUC57-PFAS	KAN	–	–	pUC57	This study
pNA0049	pUC57-GART	KAN	–	–	pUC57	This study
pNA0681	pRS415-Bac.PPAT-L6S	AMP	LEU2	CEN/ARS	pAV115	This study
pNA0685	pRS415-PPAT-L6S	AMP	LEU2	CEN/ARS	pAV116	This study
pNA0683	pRS415-PPAT-S270P-V277M	AMP	LEU2	CEN/ARS	pAV117	This study
pNA0682	pRS415-PPAT-A334G-G337A	AMP	LEU2	CEN/ARS	pAV118	This study
pNA0690	pRS415-PPAT-L6S-A334G G337A	AMP	LEU2	CEN/ARS	pAV119	This study
pNA0694	pRS415-PPAT-S270P-V277M-A334G-G337A	AMP	LEU2	CEN/ARS	pAV120	This study
pNA0695	pRS415-PPAT-L6S-S270P-V277M-A334G-G337A	AMP	LEU2	CEN/ARS	pAV121	This study

## Sheet: Supp table 6
Oligo name	Oligo sequence
ade1_fw	CGTGTATTTCACCTCTTTCTCGAC
ADE1_P_F	cttaccaagcagagaatgttatctaaaaactacgtg
ADE1_P_R	tatcgttaatatttcgtatgtgtattctttgtaagcaatgc
ade1_rev	AATGTGACACCGTCCCTGAG
ADE1_T_F	cgtgatttacatatactacaagtcgccagtg
ADE1_T_R	aatttgctctgagaacatttatacattaatacatacgggta
ade12_fw	CTTCCTTATGGCCGGTAGAGTC
ADE12_P_F	aatgaccagcaaagaagtcaatctaccttcc
ADE12_P_R	tctgatatgctttaaatttagtaatgttacgatttccccta
ade12_rev	GGATAACTGGAATAAGCTGGCATG
ADE12_T_F	ggcgttggacatccatgacaaacttcaat
ADE12_T_R	ttttaacatttttccacgtaaatatatatatatctatatgtttttatgcattttataaaaaa
ade13_fw	TTGTCCTTGGATTAAGACCCTC
ADE13_P_F	taccctccgcgagcagagtcaaact
ADE13_P_R	cttttatataattcggatagtttatttcactttagttgtagcaactt
ade13_rev	AGGTGTCTCTGTCTTCGACTG
ADE13_T_F	aagcctttacatgtacaaataatatgtttattaccctattatatgt
ADE13_T_R	aaaatccgtaagccaaaaaaacaagaaaaatgaaaggagta
ade16_fw	TACCTGTATCAAGGAGCGGACG
ADE16_P_F	tatcaagcaaacccctaccccctcttc
ADE16_P_R	ttttagctcttttgttttttgtccctatttatggtatatttgg
ade16_rev	CGGGTGCTGTTGCCTTAACG
ADE16_T_F	gtagggtacattttatgagaagaacagaaacaacata
ADE16_T_R	aatgaccctagttggtccatgatcatttgg
ade17_fw	TTCTTCGCTCTTTGGCAGCATAC
ADE17_P_F	aatagttagaaccgtatatagatcaataataatgcactatgaacatt
ADE17_P_R	atttgatggtgatatgtgctttgatgtccaagc
ade17_rev	TGATCTATCTTGCGCGGTATGC
ADE17_T_F	atggcatgagttcagagtcaatatgccataaatac
ADE17_T_R	catatcgtatcattagtatatatataaaagtgtcagtggcg
ade2_fw	AACTTGACTAGCGCACTACC
ADE2_P_F	ttttgaccaggttattataaaagaaacttcatgctcg
ADE2_P_R	acttgattgttttgtccgattttcttgtttttcttgattgt
ade2_rev	GGTTACACGGTACAGTCACTGG
ADE2_T_F	tatataagtttattgatatacttgtacagcaaataattataaaatgatatacctatt
ADE2_T_R	attattccttgcttcttgttactggatatgtatgtatgtat
ade4_fw	ACCAGCAAGAACTATGAACGCTC
ADE4_P_F	acgctcgtaagtaaatattgatttatacatgtataagtttttcaaga
ADE4_P_R	tttttctattctgctgtttgctgtacctctttctttg
ade4_rev	TTCCTTTAAGTCGTTGGTCCATCC
ADE4_T_F	tagattgttccgaacttgttcagttgtatgtaaaatagttt
ADE4_T_R	acaattcttttatcttcttttctttttgtacaagttgcgga
ade5,7_fw	CGATTACACGGTGGCGATCAAG
ADE5,7_P_F	aagagccatacaaaagtagaagacccccg
ADE5,7_P_R	tgtgaggggagggagaatggttctc
ade5,7_rev	CCAGCGCAGGTTCGTGTTTC
ADE5,7_T_F	tcaacaatattaactttataatagattcatatatgcgcgtacatat
ADE5,7_T_R	cagtattctcttgctactattttacgctcgttaaag
ade6_fw	GAGACTCGGTTGTGTCGTTATGC
ADE6_P_F	gtgaagctgacgcatagataggatatgtaattc
ADE6_P_R	tgaacttgacttcttttgttatggacctggg
ade6_rev	TGGTAACTACGCTTCCTCTTTCAG
ADE6_T_F	aagatttttgtagtttttgtatatgtagtttttaagtttgaataataattagaaaga
ADE6_T_R	tatattgcaatcttttaaatatatgtatacacgttcattaccacgta
ade8_fw	ACTTACTATCTGGTGCGGTGAATGG
ADE8_P_F	tcttttcttgtgaaatatggatgaactccacttcatt
ADE8_P_R	agcttttggaaagattattgatgtgtgttggctc
ade8_rev	TCCCATGTGGAAAGCCTTGC
ADE8_T_F	gaatagttcccatatttatacttttatatttggcattcttcaaagtg
ADE8_T_R	gcctgattttagttttgcaataacacgattaagcg
